# Supplementary material for: Quantification of bacterial fluorescence using independent calibrants
Source: PLoS One. 2018 Jun 21;13(6):e0199432. doi: 10.1371/journal.pone.0199432 (PMC6013168; doi:10.1371/journal.pone.0199432)
Supplement: S1 File — SBOL 2 formatted file [13] containing DNA constructs for the 2016 iGEM Interlab Study. (XML) [file pone.0199432.s001.xml]

<?xml version='1.0' encoding='UTF-8'?>
<rdf:RDF xmlns:rdf="http://www.w3.org/1999/02/22-rdf-syntax-ns#" xmlns:sbh="http://wiki.synbiohub.org/wiki/Terms/synbiohub#" xmlns:sbol="http://sbols.org/v2#" xmlns:dcterms="http://purl.org/dc/terms/" xmlns:prov="http://www.w3.org/ns/prov#" xmlns:dc="http://purl.org/dc/elements/1.1/">
  <sbol:Collection rdf:about="https://synbiohub.org/public/iGEM_2016_interlab/iGEM_2016_interlab_collection/1">
    <sbol:persistentIdentity rdf:resource="https://synbiohub.org/public/iGEM_2016_interlab/iGEM_2016_interlab_collection"/>
    <sbol:displayId>iGEM_2016_interlab_collection</sbol:displayId>
    <sbol:version>1</sbol:version>
    <dcterms:title>Devices from the iGEM 2016 interlab</dcterms:title>
    <dcterms:description>This is a collection of devices that were used in the 2016 iGEM interlab study</dcterms:description>
    <dc:creator>Jacob Beal</dc:creator>
    <dcterms:created>2018-05-27T11:11:41.695Z</dcterms:created>
    <dcterms:created>2018-05-27T11:15:26.791Z</dcterms:created>
    <dcterms:created>2018-05-27T11:19:48.537Z</dcterms:created>
    <dcterms:created>2018-05-27T11:20:40.621Z</dcterms:created>
    <sbh:ownedBy rdf:resource="https://synbiohub.org/user/jakebeal"/>
    <sbh:topLevel rdf:resource="https://synbiohub.org/public/iGEM_2016_interlab/iGEM_2016_interlab_collection/1"/>
    <rdf:type rdf:resource="http://sbols.org/v2#Collection"/>
    <sbol:member rdf:resource="https://synbiohub.org/public/iGEM_2016_interlab/Medium_2016Interlab_SBOLDesignerActivity/1"/>
    <sbol:member rdf:resource="https://synbiohub.org/public/iGEM_2016_interlab/Medium_2016Interlab/1"/>
    <sbol:member rdf:resource="https://synbiohub.org/public/iGEM_2016_interlab/Strong_2016Interlab/1"/>
    <sbol:member rdf:resource="https://synbiohub.org/public/iGEM_2016_interlab/Weak_2016Interlab/1"/>
    <sbol:member rdf:resource="https://synbiohub.org/public/iGEM_2016_interlab/Weak_2016Interlab_SBOLDesignerActivity/1"/>
    <sbol:member rdf:resource="https://synbiohub.org/public/iGEM_2016_interlab/Weak_2016InterlabSequence/1"/>
    <sbol:member rdf:resource="https://synbiohub.org/public/iGEM_2016_interlab/Strong_2016Interlab_SBOLDesignerActivity/1"/>
    <sbol:member rdf:resource="https://synbiohub.org/public/iGEM_2016_interlab/Negative_2016Interlab/1"/>
    <sbol:member rdf:resource="https://synbiohub.org/public/iGEM_2016_interlab/Negative_2016Interlab_SBOLDesignerActivity/1"/>
    <sbol:member rdf:resource="https://synbiohub.org/public/iGEM_2016_interlab/Medium_2016InterlabSequence/1"/>
    <sbol:member rdf:resource="https://synbiohub.org/public/iGEM_2016_interlab/Negative_2016InterlabSequence/1"/>
    <sbol:member rdf:resource="https://synbiohub.org/public/iGEM_2016_interlab/Positive_2016InterlabSequence/1"/>
    <sbol:member rdf:resource="https://synbiohub.org/public/iGEM_2016_interlab/Strong_2016InterlabSequence/1"/>
    <sbol:member rdf:resource="https://synbiohub.org/public/iGEM_2016_interlab/Positive_2016Interlab/1"/>
    <sbol:member rdf:resource="https://synbiohub.org/public/iGEM_2016_interlab/Positive_2016Interlab_SBOLDesignerActivity/1"/>
  </sbol:Collection>
  <sbol:ComponentDefinition rdf:about="https://synbiohub.org/public/iGEM_2016_interlab/Negative_2016Interlab/1">
    <sbol:persistentIdentity rdf:resource="https://synbiohub.org/public/iGEM_2016_interlab/Negative_2016Interlab"/>
    <sbol:displayId>Negative_2016Interlab</sbol:displayId>
    <sbol:version>1</sbol:version>
    <prov:wasGeneratedBy rdf:resource="https://synbiohub.org/public/iGEM_2016_interlab/Medium_2016Interlab_SBOLDesignerActivity/1"/>
    <prov:wasGeneratedBy rdf:resource="https://synbiohub.org/public/iGEM_2016_interlab/Negative_2016Interlab_SBOLDesignerActivity/1"/>
    <prov:wasGeneratedBy rdf:resource="https://synbiohub.org/public/iGEM_2016_interlab/Strong_2016Interlab_SBOLDesignerActivity/1"/>
    <dcterms:title>iGEM interlab 2016 negative control</dcterms:title>
    <sbh:ownedBy rdf:resource="https://synbiohub.org/user/jakebeal"/>
    <sbh:topLevel rdf:resource="https://synbiohub.org/public/iGEM_2016_interlab/Negative_2016Interlab/1"/>
    <rdf:type rdf:resource="http://sbols.org/v2#ComponentDefinition"/>
    <sbol:type rdf:resource="http://www.biopax.org/release/biopax-level3.owl#DnaRegion"/>
    <sbol:type rdf:resource="http://identifiers.org/so/SO:0000988"/>
    <sbol:role rdf:resource="http://identifiers.org/so/SO:0000804"/>
    <sbol:component>
      <sbol:Component rdf:about="https://synbiohub.org/public/iGEM_2016_interlab/Negative_2016Interlab/Cir_Component/1">
        <sbol:persistentIdentity rdf:resource="https://synbiohub.org/public/iGEM_2016_interlab/Negative_2016Interlab/Cir_Component"/>
        <sbol:displayId>Cir_Component</sbol:displayId>
        <sbol:version>1</sbol:version>
        <sbh:ownedBy rdf:resource="https://synbiohub.org/user/jakebeal"/>
        <sbh:topLevel rdf:resource="https://synbiohub.org/public/iGEM_2016_interlab/Negative_2016Interlab/1"/>
        <rdf:type rdf:resource="http://sbols.org/v2#Component"/>
        <sbol:access rdf:resource="http://sbols.org/v2#public"/>
        <sbol:definition rdf:resource="https://synbiohub.org/public/igem/pSB1C3/1"/>
      </sbol:Component>
    </sbol:component>
    <sbol:component>
      <sbol:Component rdf:about="https://synbiohub.org/public/iGEM_2016_interlab/Negative_2016Interlab/Pro_Component/1">
        <sbol:persistentIdentity rdf:resource="https://synbiohub.org/public/iGEM_2016_interlab/Negative_2016Interlab/Pro_Component"/>
        <sbol:displayId>Pro_Component</sbol:displayId>
        <sbol:version>1</sbol:version>
        <sbh:ownedBy rdf:resource="https://synbiohub.org/user/jakebeal"/>
        <sbh:topLevel rdf:resource="https://synbiohub.org/public/iGEM_2016_interlab/Negative_2016Interlab/1"/>
        <rdf:type rdf:resource="http://sbols.org/v2#Component"/>
        <sbol:access rdf:resource="http://sbols.org/v2#public"/>
        <sbol:definition rdf:resource="https://synbiohub.org/public/igem/BBa_R0040/1"/>
      </sbol:Component>
    </sbol:component>
    <sbol:sequenceAnnotation>
      <sbol:SequenceAnnotation rdf:about="https://synbiohub.org/public/iGEM_2016_interlab/Negative_2016Interlab/Negative_2016Interlab_SequenceAnnotation/1">
        <sbol:persistentIdentity rdf:resource="https://synbiohub.org/public/iGEM_2016_interlab/Negative_2016Interlab/Negative_2016Interlab_SequenceAnnotation"/>
        <sbol:displayId>Negative_2016Interlab_SequenceAnnotation</sbol:displayId>
        <sbol:version>1</sbol:version>
        <sbh:ownedBy rdf:resource="https://synbiohub.org/user/jakebeal"/>
        <sbh:topLevel rdf:resource="https://synbiohub.org/public/iGEM_2016_interlab/Negative_2016Interlab/1"/>
        <rdf:type rdf:resource="http://sbols.org/v2#SequenceAnnotation"/>
        <sbol:location>
          <sbol:Range rdf:about="https://synbiohub.org/public/iGEM_2016_interlab/Negative_2016Interlab/Negative_2016Interlab_SequenceAnnotation/Negative_2016Interlab_SequenceAnnotation_Range/1">
            <sbol:persistentIdentity rdf:resource="https://synbiohub.org/public/iGEM_2016_interlab/Negative_2016Interlab/Negative_2016Interlab_SequenceAnnotation/Negative_2016Interlab_SequenceAnnotation_Range"/>
            <sbol:displayId>Negative_2016Interlab_SequenceAnnotation_Range</sbol:displayId>
            <sbol:version>1</sbol:version>
            <sbh:ownedBy rdf:resource="https://synbiohub.org/user/jakebeal"/>
            <sbh:topLevel rdf:resource="https://synbiohub.org/public/iGEM_2016_interlab/Negative_2016Interlab/1"/>
            <rdf:type rdf:resource="http://sbols.org/v2#Range"/>
            <sbol:start>1</sbol:start>
            <sbol:end>2070</sbol:end>
            <sbol:orientation rdf:resource="http://sbols.org/v2#inline"/>
          </sbol:Range>
        </sbol:location>
        <sbol:component rdf:resource="https://synbiohub.org/public/iGEM_2016_interlab/Negative_2016Interlab/Cir_Component/1"/>
      </sbol:SequenceAnnotation>
    </sbol:sequenceAnnotation>
    <sbol:sequenceAnnotation>
      <sbol:SequenceAnnotation rdf:about="https://synbiohub.org/public/iGEM_2016_interlab/Negative_2016Interlab/Negative_2016Interlab_SequenceAnnotation1/1">
        <sbol:persistentIdentity rdf:resource="https://synbiohub.org/public/iGEM_2016_interlab/Negative_2016Interlab/Negative_2016Interlab_SequenceAnnotation1"/>
        <sbol:displayId>Negative_2016Interlab_SequenceAnnotation1</sbol:displayId>
        <sbol:version>1</sbol:version>
        <sbh:ownedBy rdf:resource="https://synbiohub.org/user/jakebeal"/>
        <sbh:topLevel rdf:resource="https://synbiohub.org/public/iGEM_2016_interlab/Negative_2016Interlab/1"/>
        <rdf:type rdf:resource="http://sbols.org/v2#SequenceAnnotation"/>
        <sbol:location>
          <sbol:Range rdf:about="https://synbiohub.org/public/iGEM_2016_interlab/Negative_2016Interlab/Negative_2016Interlab_SequenceAnnotation1/Negative_2016Interlab_SequenceAnnotation1_Range/1">
            <sbol:persistentIdentity rdf:resource="https://synbiohub.org/public/iGEM_2016_interlab/Negative_2016Interlab/Negative_2016Interlab_SequenceAnnotation1/Negative_2016Interlab_SequenceAnnotation1_Range"/>
            <sbol:displayId>Negative_2016Interlab_SequenceAnnotation1_Range</sbol:displayId>
            <sbol:version>1</sbol:version>
            <sbh:ownedBy rdf:resource="https://synbiohub.org/user/jakebeal"/>
            <sbh:topLevel rdf:resource="https://synbiohub.org/public/iGEM_2016_interlab/Negative_2016Interlab/1"/>
            <rdf:type rdf:resource="http://sbols.org/v2#Range"/>
            <sbol:start>2071</sbol:start>
            <sbol:end>2124</sbol:end>
            <sbol:orientation rdf:resource="http://sbols.org/v2#inline"/>
          </sbol:Range>
        </sbol:location>
        <sbol:component rdf:resource="https://synbiohub.org/public/iGEM_2016_interlab/Negative_2016Interlab/Pro_Component/1"/>
      </sbol:SequenceAnnotation>
    </sbol:sequenceAnnotation>
    <sbol:sequenceConstraint>
      <sbol:SequenceConstraint rdf:about="https://synbiohub.org/public/iGEM_2016_interlab/Negative_2016Interlab/Negative_2016Interlab_SequenceConstraint/1">
        <sbol:persistentIdentity rdf:resource="https://synbiohub.org/public/iGEM_2016_interlab/Negative_2016Interlab/Negative_2016Interlab_SequenceConstraint"/>
        <sbol:displayId>Negative_2016Interlab_SequenceConstraint</sbol:displayId>
        <sbol:version>1</sbol:version>
        <sbh:ownedBy rdf:resource="https://synbiohub.org/user/jakebeal"/>
        <sbh:topLevel rdf:resource="https://synbiohub.org/public/iGEM_2016_interlab/Negative_2016Interlab/1"/>
        <rdf:type rdf:resource="http://sbols.org/v2#SequenceConstraint"/>
        <sbol:restriction rdf:resource="http://sbols.org/v2#precedes"/>
        <sbol:subject rdf:resource="https://synbiohub.org/public/iGEM_2016_interlab/Negative_2016Interlab/Cir_Component/1"/>
        <sbol:object rdf:resource="https://synbiohub.org/public/iGEM_2016_interlab/Negative_2016Interlab/Pro_Component/1"/>
      </sbol:SequenceConstraint>
    </sbol:sequenceConstraint>
    <sbol:sequence rdf:resource="https://synbiohub.org/public/iGEM_2016_interlab/Negative_2016InterlabSequence/1"/>
  </sbol:ComponentDefinition>
  <sbol:ComponentDefinition rdf:about="https://synbiohub.org/public/iGEM_2016_interlab/Medium_2016Interlab/1">
    <sbol:persistentIdentity rdf:resource="https://synbiohub.org/public/iGEM_2016_interlab/Medium_2016Interlab"/>
    <sbol:displayId>Medium_2016Interlab</sbol:displayId>
    <sbol:version>1</sbol:version>
    <prov:wasGeneratedBy rdf:resource="https://synbiohub.org/public/iGEM_2016_interlab/Medium_2016Interlab_SBOLDesignerActivity/1"/>
    <dcterms:title>iGEM interlab 2016 medium device</dcterms:title>
    <sbh:ownedBy rdf:resource="https://synbiohub.org/user/jakebeal"/>
    <sbh:topLevel rdf:resource="https://synbiohub.org/public/iGEM_2016_interlab/Medium_2016Interlab/1"/>
    <rdf:type rdf:resource="http://sbols.org/v2#ComponentDefinition"/>
    <sbol:type rdf:resource="http://www.biopax.org/release/biopax-level3.owl#DnaRegion"/>
    <sbol:type rdf:resource="http://identifiers.org/so/SO:0000988"/>
    <sbol:role rdf:resource="http://identifiers.org/so/SO:0000804"/>
    <sbol:component>
      <sbol:Component rdf:about="https://synbiohub.org/public/iGEM_2016_interlab/Medium_2016Interlab/RBS_Component/1">
        <sbol:persistentIdentity rdf:resource="https://synbiohub.org/public/iGEM_2016_interlab/Medium_2016Interlab/RBS_Component"/>
        <sbol:displayId>RBS_Component</sbol:displayId>
        <sbol:version>1</sbol:version>
        <sbh:ownedBy rdf:resource="https://synbiohub.org/user/jakebeal"/>
        <sbh:topLevel rdf:resource="https://synbiohub.org/public/iGEM_2016_interlab/Medium_2016Interlab/1"/>
        <rdf:type rdf:resource="http://sbols.org/v2#Component"/>
        <sbol:access rdf:resource="http://sbols.org/v2#public"/>
        <sbol:definition rdf:resource="https://synbiohub.org/public/igem/BBa_B0034/1"/>
      </sbol:Component>
    </sbol:component>
    <sbol:component>
      <sbol:Component rdf:about="https://synbiohub.org/public/iGEM_2016_interlab/Medium_2016Interlab/Pro_Component/1">
        <sbol:persistentIdentity rdf:resource="https://synbiohub.org/public/iGEM_2016_interlab/Medium_2016Interlab/Pro_Component"/>
        <sbol:displayId>Pro_Component</sbol:displayId>
        <sbol:version>1</sbol:version>
        <sbh:ownedBy rdf:resource="https://synbiohub.org/user/jakebeal"/>
        <sbh:topLevel rdf:resource="https://synbiohub.org/public/iGEM_2016_interlab/Medium_2016Interlab/1"/>
        <rdf:type rdf:resource="http://sbols.org/v2#Component"/>
        <sbol:access rdf:resource="http://sbols.org/v2#public"/>
        <sbol:definition rdf:resource="https://synbiohub.org/public/igem/BBa_J23106/1"/>
      </sbol:Component>
    </sbol:component>
    <sbol:component>
      <sbol:Component rdf:about="https://synbiohub.org/public/iGEM_2016_interlab/Medium_2016Interlab/Cir_Component/1">
        <sbol:persistentIdentity rdf:resource="https://synbiohub.org/public/iGEM_2016_interlab/Medium_2016Interlab/Cir_Component"/>
        <sbol:displayId>Cir_Component</sbol:displayId>
        <sbol:version>1</sbol:version>
        <sbh:ownedBy rdf:resource="https://synbiohub.org/user/jakebeal"/>
        <sbh:topLevel rdf:resource="https://synbiohub.org/public/iGEM_2016_interlab/Medium_2016Interlab/1"/>
        <rdf:type rdf:resource="http://sbols.org/v2#Component"/>
        <sbol:access rdf:resource="http://sbols.org/v2#public"/>
        <sbol:definition rdf:resource="https://synbiohub.org/public/igem/pSB1C3/1"/>
      </sbol:Component>
    </sbol:component>
    <sbol:component>
      <sbol:Component rdf:about="https://synbiohub.org/public/iGEM_2016_interlab/Medium_2016Interlab/Ter_Component/1">
        <sbol:persistentIdentity rdf:resource="https://synbiohub.org/public/iGEM_2016_interlab/Medium_2016Interlab/Ter_Component"/>
        <sbol:displayId>Ter_Component</sbol:displayId>
        <sbol:version>1</sbol:version>
        <sbh:ownedBy rdf:resource="https://synbiohub.org/user/jakebeal"/>
        <sbh:topLevel rdf:resource="https://synbiohub.org/public/iGEM_2016_interlab/Medium_2016Interlab/1"/>
        <rdf:type rdf:resource="http://sbols.org/v2#Component"/>
        <sbol:access rdf:resource="http://sbols.org/v2#public"/>
        <sbol:definition rdf:resource="https://synbiohub.org/public/igem/BBa_B0015/1"/>
      </sbol:Component>
    </sbol:component>
    <sbol:component>
      <sbol:Component rdf:about="https://synbiohub.org/public/iGEM_2016_interlab/Medium_2016Interlab/CDS_Component/1">
        <sbol:persistentIdentity rdf:resource="https://synbiohub.org/public/iGEM_2016_interlab/Medium_2016Interlab/CDS_Component"/>
        <sbol:displayId>CDS_Component</sbol:displayId>
        <sbol:version>1</sbol:version>
        <sbh:ownedBy rdf:resource="https://synbiohub.org/user/jakebeal"/>
        <sbh:topLevel rdf:resource="https://synbiohub.org/public/iGEM_2016_interlab/Medium_2016Interlab/1"/>
        <rdf:type rdf:resource="http://sbols.org/v2#Component"/>
        <sbol:access rdf:resource="http://sbols.org/v2#public"/>
        <sbol:definition rdf:resource="https://synbiohub.org/public/igem/BBa_E0040/1"/>
      </sbol:Component>
    </sbol:component>
    <sbol:sequenceAnnotation>
      <sbol:SequenceAnnotation rdf:about="https://synbiohub.org/public/iGEM_2016_interlab/Medium_2016Interlab/Medium_2016Interlab_SequenceAnnotation4/1">
        <sbol:persistentIdentity rdf:resource="https://synbiohub.org/public/iGEM_2016_interlab/Medium_2016Interlab/Medium_2016Interlab_SequenceAnnotation4"/>
        <sbol:displayId>Medium_2016Interlab_SequenceAnnotation4</sbol:displayId>
        <sbol:version>1</sbol:version>
        <sbh:ownedBy rdf:resource="https://synbiohub.org/user/jakebeal"/>
        <sbh:topLevel rdf:resource="https://synbiohub.org/public/iGEM_2016_interlab/Medium_2016Interlab/1"/>
        <rdf:type rdf:resource="http://sbols.org/v2#SequenceAnnotation"/>
        <sbol:location>
          <sbol:Range rdf:about="https://synbiohub.org/public/iGEM_2016_interlab/Medium_2016Interlab/Medium_2016Interlab_SequenceAnnotation4/Medium_2016Interlab_SequenceAnnotation4_Range/1">
            <sbol:persistentIdentity rdf:resource="https://synbiohub.org/public/iGEM_2016_interlab/Medium_2016Interlab/Medium_2016Interlab_SequenceAnnotation4/Medium_2016Interlab_SequenceAnnotation4_Range"/>
            <sbol:displayId>Medium_2016Interlab_SequenceAnnotation4_Range</sbol:displayId>
            <sbol:version>1</sbol:version>
            <sbh:ownedBy rdf:resource="https://synbiohub.org/user/jakebeal"/>
            <sbh:topLevel rdf:resource="https://synbiohub.org/public/iGEM_2016_interlab/Medium_2016Interlab/1"/>
            <rdf:type rdf:resource="http://sbols.org/v2#Range"/>
            <sbol:start>2838</sbol:start>
            <sbol:end>2966</sbol:end>
            <sbol:orientation rdf:resource="http://sbols.org/v2#inline"/>
          </sbol:Range>
        </sbol:location>
        <sbol:component rdf:resource="https://synbiohub.org/public/iGEM_2016_interlab/Medium_2016Interlab/Ter_Component/1"/>
      </sbol:SequenceAnnotation>
    </sbol:sequenceAnnotation>
    <sbol:sequenceAnnotation>
      <sbol:SequenceAnnotation rdf:about="https://synbiohub.org/public/iGEM_2016_interlab/Medium_2016Interlab/Medium_2016Interlab_SequenceAnnotation1/1">
        <sbol:persistentIdentity rdf:resource="https://synbiohub.org/public/iGEM_2016_interlab/Medium_2016Interlab/Medium_2016Interlab_SequenceAnnotation1"/>
        <sbol:displayId>Medium_2016Interlab_SequenceAnnotation1</sbol:displayId>
        <sbol:version>1</sbol:version>
        <sbh:ownedBy rdf:resource="https://synbiohub.org/user/jakebeal"/>
        <sbh:topLevel rdf:resource="https://synbiohub.org/public/iGEM_2016_interlab/Medium_2016Interlab/1"/>
        <rdf:type rdf:resource="http://sbols.org/v2#SequenceAnnotation"/>
        <sbol:location>
          <sbol:Range rdf:about="https://synbiohub.org/public/iGEM_2016_interlab/Medium_2016Interlab/Medium_2016Interlab_SequenceAnnotation1/Medium_2016Interlab_SequenceAnnotation1_Range/1">
            <sbol:persistentIdentity rdf:resource="https://synbiohub.org/public/iGEM_2016_interlab/Medium_2016Interlab/Medium_2016Interlab_SequenceAnnotation1/Medium_2016Interlab_SequenceAnnotation1_Range"/>
            <sbol:displayId>Medium_2016Interlab_SequenceAnnotation1_Range</sbol:displayId>
            <sbol:version>1</sbol:version>
            <sbh:ownedBy rdf:resource="https://synbiohub.org/user/jakebeal"/>
            <sbh:topLevel rdf:resource="https://synbiohub.org/public/iGEM_2016_interlab/Medium_2016Interlab/1"/>
            <rdf:type rdf:resource="http://sbols.org/v2#Range"/>
            <sbol:start>2071</sbol:start>
            <sbol:end>2105</sbol:end>
            <sbol:orientation rdf:resource="http://sbols.org/v2#inline"/>
          </sbol:Range>
        </sbol:location>
        <sbol:component rdf:resource="https://synbiohub.org/public/iGEM_2016_interlab/Medium_2016Interlab/Pro_Component/1"/>
      </sbol:SequenceAnnotation>
    </sbol:sequenceAnnotation>
    <sbol:sequenceAnnotation>
      <sbol:SequenceAnnotation rdf:about="https://synbiohub.org/public/iGEM_2016_interlab/Medium_2016Interlab/Medium_2016Interlab_SequenceAnnotation/1">
        <sbol:persistentIdentity rdf:resource="https://synbiohub.org/public/iGEM_2016_interlab/Medium_2016Interlab/Medium_2016Interlab_SequenceAnnotation"/>
        <sbol:displayId>Medium_2016Interlab_SequenceAnnotation</sbol:displayId>
        <sbol:version>1</sbol:version>
        <sbh:ownedBy rdf:resource="https://synbiohub.org/user/jakebeal"/>
        <sbh:topLevel rdf:resource="https://synbiohub.org/public/iGEM_2016_interlab/Medium_2016Interlab/1"/>
        <rdf:type rdf:resource="http://sbols.org/v2#SequenceAnnotation"/>
        <sbol:location>
          <sbol:Range rdf:about="https://synbiohub.org/public/iGEM_2016_interlab/Medium_2016Interlab/Medium_2016Interlab_SequenceAnnotation/Medium_2016Interlab_SequenceAnnotation_Range/1">
            <sbol:persistentIdentity rdf:resource="https://synbiohub.org/public/iGEM_2016_interlab/Medium_2016Interlab/Medium_2016Interlab_SequenceAnnotation/Medium_2016Interlab_SequenceAnnotation_Range"/>
            <sbol:displayId>Medium_2016Interlab_SequenceAnnotation_Range</sbol:displayId>
            <sbol:version>1</sbol:version>
            <sbh:ownedBy rdf:resource="https://synbiohub.org/user/jakebeal"/>
            <sbh:topLevel rdf:resource="https://synbiohub.org/public/iGEM_2016_interlab/Medium_2016Interlab/1"/>
            <rdf:type rdf:resource="http://sbols.org/v2#Range"/>
            <sbol:start>1</sbol:start>
            <sbol:end>2070</sbol:end>
            <sbol:orientation rdf:resource="http://sbols.org/v2#inline"/>
          </sbol:Range>
        </sbol:location>
        <sbol:component rdf:resource="https://synbiohub.org/public/iGEM_2016_interlab/Medium_2016Interlab/Cir_Component/1"/>
      </sbol:SequenceAnnotation>
    </sbol:sequenceAnnotation>
    <sbol:sequenceAnnotation>
      <sbol:SequenceAnnotation rdf:about="https://synbiohub.org/public/iGEM_2016_interlab/Medium_2016Interlab/Medium_2016Interlab_SequenceAnnotation2/1">
        <sbol:persistentIdentity rdf:resource="https://synbiohub.org/public/iGEM_2016_interlab/Medium_2016Interlab/Medium_2016Interlab_SequenceAnnotation2"/>
        <sbol:displayId>Medium_2016Interlab_SequenceAnnotation2</sbol:displayId>
        <sbol:version>1</sbol:version>
        <sbh:ownedBy rdf:resource="https://synbiohub.org/user/jakebeal"/>
        <sbh:topLevel rdf:resource="https://synbiohub.org/public/iGEM_2016_interlab/Medium_2016Interlab/1"/>
        <rdf:type rdf:resource="http://sbols.org/v2#SequenceAnnotation"/>
        <sbol:location>
          <sbol:Range rdf:about="https://synbiohub.org/public/iGEM_2016_interlab/Medium_2016Interlab/Medium_2016Interlab_SequenceAnnotation2/Medium_2016Interlab_SequenceAnnotation2_Range/1">
            <sbol:persistentIdentity rdf:resource="https://synbiohub.org/public/iGEM_2016_interlab/Medium_2016Interlab/Medium_2016Interlab_SequenceAnnotation2/Medium_2016Interlab_SequenceAnnotation2_Range"/>
            <sbol:displayId>Medium_2016Interlab_SequenceAnnotation2_Range</sbol:displayId>
            <sbol:version>1</sbol:version>
            <sbh:ownedBy rdf:resource="https://synbiohub.org/user/jakebeal"/>
            <sbh:topLevel rdf:resource="https://synbiohub.org/public/iGEM_2016_interlab/Medium_2016Interlab/1"/>
            <rdf:type rdf:resource="http://sbols.org/v2#Range"/>
            <sbol:start>2106</sbol:start>
            <sbol:end>2117</sbol:end>
            <sbol:orientation rdf:resource="http://sbols.org/v2#inline"/>
          </sbol:Range>
        </sbol:location>
        <sbol:component rdf:resource="https://synbiohub.org/public/iGEM_2016_interlab/Medium_2016Interlab/RBS_Component/1"/>
      </sbol:SequenceAnnotation>
    </sbol:sequenceAnnotation>
    <sbol:sequenceAnnotation>
      <sbol:SequenceAnnotation rdf:about="https://synbiohub.org/public/iGEM_2016_interlab/Medium_2016Interlab/Medium_2016Interlab_SequenceAnnotation3/1">
        <sbol:persistentIdentity rdf:resource="https://synbiohub.org/public/iGEM_2016_interlab/Medium_2016Interlab/Medium_2016Interlab_SequenceAnnotation3"/>
        <sbol:displayId>Medium_2016Interlab_SequenceAnnotation3</sbol:displayId>
        <sbol:version>1</sbol:version>
        <sbh:ownedBy rdf:resource="https://synbiohub.org/user/jakebeal"/>
        <sbh:topLevel rdf:resource="https://synbiohub.org/public/iGEM_2016_interlab/Medium_2016Interlab/1"/>
        <rdf:type rdf:resource="http://sbols.org/v2#SequenceAnnotation"/>
        <sbol:location>
          <sbol:Range rdf:about="https://synbiohub.org/public/iGEM_2016_interlab/Medium_2016Interlab/Medium_2016Interlab_SequenceAnnotation3/Medium_2016Interlab_SequenceAnnotation3_Range/1">
            <sbol:persistentIdentity rdf:resource="https://synbiohub.org/public/iGEM_2016_interlab/Medium_2016Interlab/Medium_2016Interlab_SequenceAnnotation3/Medium_2016Interlab_SequenceAnnotation3_Range"/>
            <sbol:displayId>Medium_2016Interlab_SequenceAnnotation3_Range</sbol:displayId>
            <sbol:version>1</sbol:version>
            <sbh:ownedBy rdf:resource="https://synbiohub.org/user/jakebeal"/>
            <sbh:topLevel rdf:resource="https://synbiohub.org/public/iGEM_2016_interlab/Medium_2016Interlab/1"/>
            <rdf:type rdf:resource="http://sbols.org/v2#Range"/>
            <sbol:start>2118</sbol:start>
            <sbol:end>2837</sbol:end>
            <sbol:orientation rdf:resource="http://sbols.org/v2#inline"/>
          </sbol:Range>
        </sbol:location>
        <sbol:component rdf:resource="https://synbiohub.org/public/iGEM_2016_interlab/Medium_2016Interlab/CDS_Component/1"/>
      </sbol:SequenceAnnotation>
    </sbol:sequenceAnnotation>
    <sbol:sequenceConstraint>
      <sbol:SequenceConstraint rdf:about="https://synbiohub.org/public/iGEM_2016_interlab/Medium_2016Interlab/Medium_2016Interlab_SequenceConstraint/1">
        <sbol:persistentIdentity rdf:resource="https://synbiohub.org/public/iGEM_2016_interlab/Medium_2016Interlab/Medium_2016Interlab_SequenceConstraint"/>
        <sbol:displayId>Medium_2016Interlab_SequenceConstraint</sbol:displayId>
        <sbol:version>1</sbol:version>
        <sbh:ownedBy rdf:resource="https://synbiohub.org/user/jakebeal"/>
        <sbh:topLevel rdf:resource="https://synbiohub.org/public/iGEM_2016_interlab/Medium_2016Interlab/1"/>
        <rdf:type rdf:resource="http://sbols.org/v2#SequenceConstraint"/>
        <sbol:restriction rdf:resource="http://sbols.org/v2#precedes"/>
        <sbol:subject rdf:resource="https://synbiohub.org/public/iGEM_2016_interlab/Medium_2016Interlab/Cir_Component/1"/>
        <sbol:object rdf:resource="https://synbiohub.org/public/iGEM_2016_interlab/Medium_2016Interlab/Pro_Component/1"/>
      </sbol:SequenceConstraint>
    </sbol:sequenceConstraint>
    <sbol:sequenceConstraint>
      <sbol:SequenceConstraint rdf:about="https://synbiohub.org/public/iGEM_2016_interlab/Medium_2016Interlab/Medium_2016Interlab_SequenceConstraint1/1">
        <sbol:persistentIdentity rdf:resource="https://synbiohub.org/public/iGEM_2016_interlab/Medium_2016Interlab/Medium_2016Interlab_SequenceConstraint1"/>
        <sbol:displayId>Medium_2016Interlab_SequenceConstraint1</sbol:displayId>
        <sbol:version>1</sbol:version>
        <sbh:ownedBy rdf:resource="https://synbiohub.org/user/jakebeal"/>
        <sbh:topLevel rdf:resource="https://synbiohub.org/public/iGEM_2016_interlab/Medium_2016Interlab/1"/>
        <rdf:type rdf:resource="http://sbols.org/v2#SequenceConstraint"/>
        <sbol:restriction rdf:resource="http://sbols.org/v2#precedes"/>
        <sbol:subject rdf:resource="https://synbiohub.org/public/iGEM_2016_interlab/Medium_2016Interlab/Pro_Component/1"/>
        <sbol:object rdf:resource="https://synbiohub.org/public/iGEM_2016_interlab/Medium_2016Interlab/RBS_Component/1"/>
      </sbol:SequenceConstraint>
    </sbol:sequenceConstraint>
    <sbol:sequenceConstraint>
      <sbol:SequenceConstraint rdf:about="https://synbiohub.org/public/iGEM_2016_interlab/Medium_2016Interlab/Medium_2016Interlab_SequenceConstraint2/1">
        <sbol:persistentIdentity rdf:resource="https://synbiohub.org/public/iGEM_2016_interlab/Medium_2016Interlab/Medium_2016Interlab_SequenceConstraint2"/>
        <sbol:displayId>Medium_2016Interlab_SequenceConstraint2</sbol:displayId>
        <sbol:version>1</sbol:version>
        <sbh:ownedBy rdf:resource="https://synbiohub.org/user/jakebeal"/>
        <sbh:topLevel rdf:resource="https://synbiohub.org/public/iGEM_2016_interlab/Medium_2016Interlab/1"/>
        <rdf:type rdf:resource="http://sbols.org/v2#SequenceConstraint"/>
        <sbol:restriction rdf:resource="http://sbols.org/v2#precedes"/>
        <sbol:subject rdf:resource="https://synbiohub.org/public/iGEM_2016_interlab/Medium_2016Interlab/RBS_Component/1"/>
        <sbol:object rdf:resource="https://synbiohub.org/public/iGEM_2016_interlab/Medium_2016Interlab/CDS_Component/1"/>
      </sbol:SequenceConstraint>
    </sbol:sequenceConstraint>
    <sbol:sequenceConstraint>
      <sbol:SequenceConstraint rdf:about="https://synbiohub.org/public/iGEM_2016_interlab/Medium_2016Interlab/Medium_2016Interlab_SequenceConstraint3/1">
        <sbol:persistentIdentity rdf:resource="https://synbiohub.org/public/iGEM_2016_interlab/Medium_2016Interlab/Medium_2016Interlab_SequenceConstraint3"/>
        <sbol:displayId>Medium_2016Interlab_SequenceConstraint3</sbol:displayId>
        <sbol:version>1</sbol:version>
        <sbh:ownedBy rdf:resource="https://synbiohub.org/user/jakebeal"/>
        <sbh:topLevel rdf:resource="https://synbiohub.org/public/iGEM_2016_interlab/Medium_2016Interlab/1"/>
        <rdf:type rdf:resource="http://sbols.org/v2#SequenceConstraint"/>
        <sbol:restriction rdf:resource="http://sbols.org/v2#precedes"/>
        <sbol:subject rdf:resource="https://synbiohub.org/public/iGEM_2016_interlab/Medium_2016Interlab/CDS_Component/1"/>
        <sbol:object rdf:resource="https://synbiohub.org/public/iGEM_2016_interlab/Medium_2016Interlab/Ter_Component/1"/>
      </sbol:SequenceConstraint>
    </sbol:sequenceConstraint>
    <sbol:sequence rdf:resource="https://synbiohub.org/public/iGEM_2016_interlab/Medium_2016InterlabSequence/1"/>
  </sbol:ComponentDefinition>
  <sbol:ComponentDefinition rdf:about="https://synbiohub.org/public/iGEM_2016_interlab/Strong_2016Interlab/1">
    <sbol:persistentIdentity rdf:resource="https://synbiohub.org/public/iGEM_2016_interlab/Strong_2016Interlab"/>
    <sbol:displayId>Strong_2016Interlab</sbol:displayId>
    <sbol:version>1</sbol:version>
    <prov:wasGeneratedBy rdf:resource="https://synbiohub.org/public/iGEM_2016_interlab/Medium_2016Interlab_SBOLDesignerActivity/1"/>
    <prov:wasGeneratedBy rdf:resource="https://synbiohub.org/public/iGEM_2016_interlab/Strong_2016Interlab_SBOLDesignerActivity/1"/>
    <dcterms:title>iGEM interlab 2016 strong device</dcterms:title>
    <sbh:ownedBy rdf:resource="https://synbiohub.org/user/jakebeal"/>
    <sbh:topLevel rdf:resource="https://synbiohub.org/public/iGEM_2016_interlab/Strong_2016Interlab/1"/>
    <rdf:type rdf:resource="http://sbols.org/v2#ComponentDefinition"/>
    <sbol:type rdf:resource="http://www.biopax.org/release/biopax-level3.owl#DnaRegion"/>
    <sbol:type rdf:resource="http://identifiers.org/so/SO:0000988"/>
    <sbol:role rdf:resource="http://identifiers.org/so/SO:0000804"/>
    <sbol:component>
      <sbol:Component rdf:about="https://synbiohub.org/public/iGEM_2016_interlab/Strong_2016Interlab/Cir_Component/1">
        <sbol:persistentIdentity rdf:resource="https://synbiohub.org/public/iGEM_2016_interlab/Strong_2016Interlab/Cir_Component"/>
        <sbol:displayId>Cir_Component</sbol:displayId>
        <sbol:version>1</sbol:version>
        <sbh:ownedBy rdf:resource="https://synbiohub.org/user/jakebeal"/>
        <sbh:topLevel rdf:resource="https://synbiohub.org/public/iGEM_2016_interlab/Strong_2016Interlab/1"/>
        <rdf:type rdf:resource="http://sbols.org/v2#Component"/>
        <sbol:access rdf:resource="http://sbols.org/v2#public"/>
        <sbol:definition rdf:resource="https://synbiohub.org/public/igem/pSB1C3/1"/>
      </sbol:Component>
    </sbol:component>
    <sbol:component>
      <sbol:Component rdf:about="https://synbiohub.org/public/iGEM_2016_interlab/Strong_2016Interlab/CDS_Component/1">
        <sbol:persistentIdentity rdf:resource="https://synbiohub.org/public/iGEM_2016_interlab/Strong_2016Interlab/CDS_Component"/>
        <sbol:displayId>CDS_Component</sbol:displayId>
        <sbol:version>1</sbol:version>
        <sbh:ownedBy rdf:resource="https://synbiohub.org/user/jakebeal"/>
        <sbh:topLevel rdf:resource="https://synbiohub.org/public/iGEM_2016_interlab/Strong_2016Interlab/1"/>
        <rdf:type rdf:resource="http://sbols.org/v2#Component"/>
        <sbol:access rdf:resource="http://sbols.org/v2#public"/>
        <sbol:definition rdf:resource="https://synbiohub.org/public/igem/BBa_E0040/1"/>
      </sbol:Component>
    </sbol:component>
    <sbol:component>
      <sbol:Component rdf:about="https://synbiohub.org/public/iGEM_2016_interlab/Strong_2016Interlab/Pro_Component/1">
        <sbol:persistentIdentity rdf:resource="https://synbiohub.org/public/iGEM_2016_interlab/Strong_2016Interlab/Pro_Component"/>
        <sbol:displayId>Pro_Component</sbol:displayId>
        <sbol:version>1</sbol:version>
        <sbh:ownedBy rdf:resource="https://synbiohub.org/user/jakebeal"/>
        <sbh:topLevel rdf:resource="https://synbiohub.org/public/iGEM_2016_interlab/Strong_2016Interlab/1"/>
        <rdf:type rdf:resource="http://sbols.org/v2#Component"/>
        <sbol:access rdf:resource="http://sbols.org/v2#public"/>
        <sbol:definition rdf:resource="https://synbiohub.org/public/igem/BBa_J23101/1"/>
      </sbol:Component>
    </sbol:component>
    <sbol:component>
      <sbol:Component rdf:about="https://synbiohub.org/public/iGEM_2016_interlab/Strong_2016Interlab/Ter_Component/1">
        <sbol:persistentIdentity rdf:resource="https://synbiohub.org/public/iGEM_2016_interlab/Strong_2016Interlab/Ter_Component"/>
        <sbol:displayId>Ter_Component</sbol:displayId>
        <sbol:version>1</sbol:version>
        <sbh:ownedBy rdf:resource="https://synbiohub.org/user/jakebeal"/>
        <sbh:topLevel rdf:resource="https://synbiohub.org/public/iGEM_2016_interlab/Strong_2016Interlab/1"/>
        <rdf:type rdf:resource="http://sbols.org/v2#Component"/>
        <sbol:access rdf:resource="http://sbols.org/v2#public"/>
        <sbol:definition rdf:resource="https://synbiohub.org/public/igem/BBa_B0015/1"/>
      </sbol:Component>
    </sbol:component>
    <sbol:component>
      <sbol:Component rdf:about="https://synbiohub.org/public/iGEM_2016_interlab/Strong_2016Interlab/RBS_Component/1">
        <sbol:persistentIdentity rdf:resource="https://synbiohub.org/public/iGEM_2016_interlab/Strong_2016Interlab/RBS_Component"/>
        <sbol:displayId>RBS_Component</sbol:displayId>
        <sbol:version>1</sbol:version>
        <sbh:ownedBy rdf:resource="https://synbiohub.org/user/jakebeal"/>
        <sbh:topLevel rdf:resource="https://synbiohub.org/public/iGEM_2016_interlab/Strong_2016Interlab/1"/>
        <rdf:type rdf:resource="http://sbols.org/v2#Component"/>
        <sbol:access rdf:resource="http://sbols.org/v2#public"/>
        <sbol:definition rdf:resource="https://synbiohub.org/public/igem/BBa_B0034/1"/>
      </sbol:Component>
    </sbol:component>
    <sbol:sequenceAnnotation>
      <sbol:SequenceAnnotation rdf:about="https://synbiohub.org/public/iGEM_2016_interlab/Strong_2016Interlab/Strong_2016Interlab_SequenceAnnotation1/1">
        <sbol:persistentIdentity rdf:resource="https://synbiohub.org/public/iGEM_2016_interlab/Strong_2016Interlab/Strong_2016Interlab_SequenceAnnotation1"/>
        <sbol:displayId>Strong_2016Interlab_SequenceAnnotation1</sbol:displayId>
        <sbol:version>1</sbol:version>
        <sbh:ownedBy rdf:resource="https://synbiohub.org/user/jakebeal"/>
        <sbh:topLevel rdf:resource="https://synbiohub.org/public/iGEM_2016_interlab/Strong_2016Interlab/1"/>
        <rdf:type rdf:resource="http://sbols.org/v2#SequenceAnnotation"/>
        <sbol:location>
          <sbol:Range rdf:about="https://synbiohub.org/public/iGEM_2016_interlab/Strong_2016Interlab/Strong_2016Interlab_SequenceAnnotation1/Strong_2016Interlab_SequenceAnnotation1_Range/1">
            <sbol:persistentIdentity rdf:resource="https://synbiohub.org/public/iGEM_2016_interlab/Strong_2016Interlab/Strong_2016Interlab_SequenceAnnotation1/Strong_2016Interlab_SequenceAnnotation1_Range"/>
            <sbol:displayId>Strong_2016Interlab_SequenceAnnotation1_Range</sbol:displayId>
            <sbol:version>1</sbol:version>
            <sbh:ownedBy rdf:resource="https://synbiohub.org/user/jakebeal"/>
            <sbh:topLevel rdf:resource="https://synbiohub.org/public/iGEM_2016_interlab/Strong_2016Interlab/1"/>
            <rdf:type rdf:resource="http://sbols.org/v2#Range"/>
            <sbol:start>2071</sbol:start>
            <sbol:end>2105</sbol:end>
            <sbol:orientation rdf:resource="http://sbols.org/v2#inline"/>
          </sbol:Range>
        </sbol:location>
        <sbol:component rdf:resource="https://synbiohub.org/public/iGEM_2016_interlab/Strong_2016Interlab/Pro_Component/1"/>
      </sbol:SequenceAnnotation>
    </sbol:sequenceAnnotation>
    <sbol:sequenceAnnotation>
      <sbol:SequenceAnnotation rdf:about="https://synbiohub.org/public/iGEM_2016_interlab/Strong_2016Interlab/Strong_2016Interlab_SequenceAnnotation2/1">
        <sbol:persistentIdentity rdf:resource="https://synbiohub.org/public/iGEM_2016_interlab/Strong_2016Interlab/Strong_2016Interlab_SequenceAnnotation2"/>
        <sbol:displayId>Strong_2016Interlab_SequenceAnnotation2</sbol:displayId>
        <sbol:version>1</sbol:version>
        <sbh:ownedBy rdf:resource="https://synbiohub.org/user/jakebeal"/>
        <sbh:topLevel rdf:resource="https://synbiohub.org/public/iGEM_2016_interlab/Strong_2016Interlab/1"/>
        <rdf:type rdf:resource="http://sbols.org/v2#SequenceAnnotation"/>
        <sbol:location>
          <sbol:Range rdf:about="https://synbiohub.org/public/iGEM_2016_interlab/Strong_2016Interlab/Strong_2016Interlab_SequenceAnnotation2/Strong_2016Interlab_SequenceAnnotation2_Range/1">
            <sbol:persistentIdentity rdf:resource="https://synbiohub.org/public/iGEM_2016_interlab/Strong_2016Interlab/Strong_2016Interlab_SequenceAnnotation2/Strong_2016Interlab_SequenceAnnotation2_Range"/>
            <sbol:displayId>Strong_2016Interlab_SequenceAnnotation2_Range</sbol:displayId>
            <sbol:version>1</sbol:version>
            <sbh:ownedBy rdf:resource="https://synbiohub.org/user/jakebeal"/>
            <sbh:topLevel rdf:resource="https://synbiohub.org/public/iGEM_2016_interlab/Strong_2016Interlab/1"/>
            <rdf:type rdf:resource="http://sbols.org/v2#Range"/>
            <sbol:start>2106</sbol:start>
            <sbol:end>2117</sbol:end>
            <sbol:orientation rdf:resource="http://sbols.org/v2#inline"/>
          </sbol:Range>
        </sbol:location>
        <sbol:component rdf:resource="https://synbiohub.org/public/iGEM_2016_interlab/Strong_2016Interlab/RBS_Component/1"/>
      </sbol:SequenceAnnotation>
    </sbol:sequenceAnnotation>
    <sbol:sequenceAnnotation>
      <sbol:SequenceAnnotation rdf:about="https://synbiohub.org/public/iGEM_2016_interlab/Strong_2016Interlab/Strong_2016Interlab_SequenceAnnotation4/1">
        <sbol:persistentIdentity rdf:resource="https://synbiohub.org/public/iGEM_2016_interlab/Strong_2016Interlab/Strong_2016Interlab_SequenceAnnotation4"/>
        <sbol:displayId>Strong_2016Interlab_SequenceAnnotation4</sbol:displayId>
        <sbol:version>1</sbol:version>
        <sbh:ownedBy rdf:resource="https://synbiohub.org/user/jakebeal"/>
        <sbh:topLevel rdf:resource="https://synbiohub.org/public/iGEM_2016_interlab/Strong_2016Interlab/1"/>
        <rdf:type rdf:resource="http://sbols.org/v2#SequenceAnnotation"/>
        <sbol:location>
          <sbol:Range rdf:about="https://synbiohub.org/public/iGEM_2016_interlab/Strong_2016Interlab/Strong_2016Interlab_SequenceAnnotation4/Strong_2016Interlab_SequenceAnnotation4_Range/1">
            <sbol:persistentIdentity rdf:resource="https://synbiohub.org/public/iGEM_2016_interlab/Strong_2016Interlab/Strong_2016Interlab_SequenceAnnotation4/Strong_2016Interlab_SequenceAnnotation4_Range"/>
            <sbol:displayId>Strong_2016Interlab_SequenceAnnotation4_Range</sbol:displayId>
            <sbol:version>1</sbol:version>
            <sbh:ownedBy rdf:resource="https://synbiohub.org/user/jakebeal"/>
            <sbh:topLevel rdf:resource="https://synbiohub.org/public/iGEM_2016_interlab/Strong_2016Interlab/1"/>
            <rdf:type rdf:resource="http://sbols.org/v2#Range"/>
            <sbol:start>2838</sbol:start>
            <sbol:end>2966</sbol:end>
            <sbol:orientation rdf:resource="http://sbols.org/v2#inline"/>
          </sbol:Range>
        </sbol:location>
        <sbol:component rdf:resource="https://synbiohub.org/public/iGEM_2016_interlab/Strong_2016Interlab/Ter_Component/1"/>
      </sbol:SequenceAnnotation>
    </sbol:sequenceAnnotation>
    <sbol:sequenceAnnotation>
      <sbol:SequenceAnnotation rdf:about="https://synbiohub.org/public/iGEM_2016_interlab/Strong_2016Interlab/Strong_2016Interlab_SequenceAnnotation/1">
        <sbol:persistentIdentity rdf:resource="https://synbiohub.org/public/iGEM_2016_interlab/Strong_2016Interlab/Strong_2016Interlab_SequenceAnnotation"/>
        <sbol:displayId>Strong_2016Interlab_SequenceAnnotation</sbol:displayId>
        <sbol:version>1</sbol:version>
        <sbh:ownedBy rdf:resource="https://synbiohub.org/user/jakebeal"/>
        <sbh:topLevel rdf:resource="https://synbiohub.org/public/iGEM_2016_interlab/Strong_2016Interlab/1"/>
        <rdf:type rdf:resource="http://sbols.org/v2#SequenceAnnotation"/>
        <sbol:location>
          <sbol:Range rdf:about="https://synbiohub.org/public/iGEM_2016_interlab/Strong_2016Interlab/Strong_2016Interlab_SequenceAnnotation/Strong_2016Interlab_SequenceAnnotation_Range/1">
            <sbol:persistentIdentity rdf:resource="https://synbiohub.org/public/iGEM_2016_interlab/Strong_2016Interlab/Strong_2016Interlab_SequenceAnnotation/Strong_2016Interlab_SequenceAnnotation_Range"/>
            <sbol:displayId>Strong_2016Interlab_SequenceAnnotation_Range</sbol:displayId>
            <sbol:version>1</sbol:version>
            <sbh:ownedBy rdf:resource="https://synbiohub.org/user/jakebeal"/>
            <sbh:topLevel rdf:resource="https://synbiohub.org/public/iGEM_2016_interlab/Strong_2016Interlab/1"/>
            <rdf:type rdf:resource="http://sbols.org/v2#Range"/>
            <sbol:start>1</sbol:start>
            <sbol:end>2070</sbol:end>
            <sbol:orientation rdf:resource="http://sbols.org/v2#inline"/>
          </sbol:Range>
        </sbol:location>
        <sbol:component rdf:resource="https://synbiohub.org/public/iGEM_2016_interlab/Strong_2016Interlab/Cir_Component/1"/>
      </sbol:SequenceAnnotation>
    </sbol:sequenceAnnotation>
    <sbol:sequenceAnnotation>
      <sbol:SequenceAnnotation rdf:about="https://synbiohub.org/public/iGEM_2016_interlab/Strong_2016Interlab/Strong_2016Interlab_SequenceAnnotation3/1">
        <sbol:persistentIdentity rdf:resource="https://synbiohub.org/public/iGEM_2016_interlab/Strong_2016Interlab/Strong_2016Interlab_SequenceAnnotation3"/>
        <sbol:displayId>Strong_2016Interlab_SequenceAnnotation3</sbol:displayId>
        <sbol:version>1</sbol:version>
        <sbh:ownedBy rdf:resource="https://synbiohub.org/user/jakebeal"/>
        <sbh:topLevel rdf:resource="https://synbiohub.org/public/iGEM_2016_interlab/Strong_2016Interlab/1"/>
        <rdf:type rdf:resource="http://sbols.org/v2#SequenceAnnotation"/>
        <sbol:location>
          <sbol:Range rdf:about="https://synbiohub.org/public/iGEM_2016_interlab/Strong_2016Interlab/Strong_2016Interlab_SequenceAnnotation3/Strong_2016Interlab_SequenceAnnotation3_Range/1">
            <sbol:persistentIdentity rdf:resource="https://synbiohub.org/public/iGEM_2016_interlab/Strong_2016Interlab/Strong_2016Interlab_SequenceAnnotation3/Strong_2016Interlab_SequenceAnnotation3_Range"/>
            <sbol:displayId>Strong_2016Interlab_SequenceAnnotation3_Range</sbol:displayId>
            <sbol:version>1</sbol:version>
            <sbh:ownedBy rdf:resource="https://synbiohub.org/user/jakebeal"/>
            <sbh:topLevel rdf:resource="https://synbiohub.org/public/iGEM_2016_interlab/Strong_2016Interlab/1"/>
            <rdf:type rdf:resource="http://sbols.org/v2#Range"/>
            <sbol:start>2118</sbol:start>
            <sbol:end>2837</sbol:end>
            <sbol:orientation rdf:resource="http://sbols.org/v2#inline"/>
          </sbol:Range>
        </sbol:location>
        <sbol:component rdf:resource="https://synbiohub.org/public/iGEM_2016_interlab/Strong_2016Interlab/CDS_Component/1"/>
      </sbol:SequenceAnnotation>
    </sbol:sequenceAnnotation>
    <sbol:sequenceConstraint>
      <sbol:SequenceConstraint rdf:about="https://synbiohub.org/public/iGEM_2016_interlab/Strong_2016Interlab/Strong_2016Interlab_SequenceConstraint3/1">
        <sbol:persistentIdentity rdf:resource="https://synbiohub.org/public/iGEM_2016_interlab/Strong_2016Interlab/Strong_2016Interlab_SequenceConstraint3"/>
        <sbol:displayId>Strong_2016Interlab_SequenceConstraint3</sbol:displayId>
        <sbol:version>1</sbol:version>
        <sbh:ownedBy rdf:resource="https://synbiohub.org/user/jakebeal"/>
        <sbh:topLevel rdf:resource="https://synbiohub.org/public/iGEM_2016_interlab/Strong_2016Interlab/1"/>
        <rdf:type rdf:resource="http://sbols.org/v2#SequenceConstraint"/>
        <sbol:restriction rdf:resource="http://sbols.org/v2#precedes"/>
        <sbol:subject rdf:resource="https://synbiohub.org/public/iGEM_2016_interlab/Strong_2016Interlab/CDS_Component/1"/>
        <sbol:object rdf:resource="https://synbiohub.org/public/iGEM_2016_interlab/Strong_2016Interlab/Ter_Component/1"/>
      </sbol:SequenceConstraint>
    </sbol:sequenceConstraint>
    <sbol:sequenceConstraint>
      <sbol:SequenceConstraint rdf:about="https://synbiohub.org/public/iGEM_2016_interlab/Strong_2016Interlab/Strong_2016Interlab_SequenceConstraint2/1">
        <sbol:persistentIdentity rdf:resource="https://synbiohub.org/public/iGEM_2016_interlab/Strong_2016Interlab/Strong_2016Interlab_SequenceConstraint2"/>
        <sbol:displayId>Strong_2016Interlab_SequenceConstraint2</sbol:displayId>
        <sbol:version>1</sbol:version>
        <sbh:ownedBy rdf:resource="https://synbiohub.org/user/jakebeal"/>
        <sbh:topLevel rdf:resource="https://synbiohub.org/public/iGEM_2016_interlab/Strong_2016Interlab/1"/>
        <rdf:type rdf:resource="http://sbols.org/v2#SequenceConstraint"/>
        <sbol:restriction rdf:resource="http://sbols.org/v2#precedes"/>
        <sbol:subject rdf:resource="https://synbiohub.org/public/iGEM_2016_interlab/Strong_2016Interlab/RBS_Component/1"/>
        <sbol:object rdf:resource="https://synbiohub.org/public/iGEM_2016_interlab/Strong_2016Interlab/CDS_Component/1"/>
      </sbol:SequenceConstraint>
    </sbol:sequenceConstraint>
    <sbol:sequenceConstraint>
      <sbol:SequenceConstraint rdf:about="https://synbiohub.org/public/iGEM_2016_interlab/Strong_2016Interlab/Strong_2016Interlab_SequenceConstraint/1">
        <sbol:persistentIdentity rdf:resource="https://synbiohub.org/public/iGEM_2016_interlab/Strong_2016Interlab/Strong_2016Interlab_SequenceConstraint"/>
        <sbol:displayId>Strong_2016Interlab_SequenceConstraint</sbol:displayId>
        <sbol:version>1</sbol:version>
        <sbh:ownedBy rdf:resource="https://synbiohub.org/user/jakebeal"/>
        <sbh:topLevel rdf:resource="https://synbiohub.org/public/iGEM_2016_interlab/Strong_2016Interlab/1"/>
        <rdf:type rdf:resource="http://sbols.org/v2#SequenceConstraint"/>
        <sbol:restriction rdf:resource="http://sbols.org/v2#precedes"/>
        <sbol:subject rdf:resource="https://synbiohub.org/public/iGEM_2016_interlab/Strong_2016Interlab/Cir_Component/1"/>
        <sbol:object rdf:resource="https://synbiohub.org/public/iGEM_2016_interlab/Strong_2016Interlab/Pro_Component/1"/>
      </sbol:SequenceConstraint>
    </sbol:sequenceConstraint>
    <sbol:sequenceConstraint>
      <sbol:SequenceConstraint rdf:about="https://synbiohub.org/public/iGEM_2016_interlab/Strong_2016Interlab/Strong_2016Interlab_SequenceConstraint1/1">
        <sbol:persistentIdentity rdf:resource="https://synbiohub.org/public/iGEM_2016_interlab/Strong_2016Interlab/Strong_2016Interlab_SequenceConstraint1"/>
        <sbol:displayId>Strong_2016Interlab_SequenceConstraint1</sbol:displayId>
        <sbol:version>1</sbol:version>
        <sbh:ownedBy rdf:resource="https://synbiohub.org/user/jakebeal"/>
        <sbh:topLevel rdf:resource="https://synbiohub.org/public/iGEM_2016_interlab/Strong_2016Interlab/1"/>
        <rdf:type rdf:resource="http://sbols.org/v2#SequenceConstraint"/>
        <sbol:restriction rdf:resource="http://sbols.org/v2#precedes"/>
        <sbol:subject rdf:resource="https://synbiohub.org/public/iGEM_2016_interlab/Strong_2016Interlab/Pro_Component/1"/>
        <sbol:object rdf:resource="https://synbiohub.org/public/iGEM_2016_interlab/Strong_2016Interlab/RBS_Component/1"/>
      </sbol:SequenceConstraint>
    </sbol:sequenceConstraint>
    <sbol:sequence rdf:resource="https://synbiohub.org/public/iGEM_2016_interlab/Strong_2016InterlabSequence/1"/>
  </sbol:ComponentDefinition>
  <sbol:ComponentDefinition rdf:about="https://synbiohub.org/public/iGEM_2016_interlab/Positive_2016Interlab/1">
    <sbol:persistentIdentity rdf:resource="https://synbiohub.org/public/iGEM_2016_interlab/Positive_2016Interlab"/>
    <sbol:displayId>Positive_2016Interlab</sbol:displayId>
    <sbol:version>1</sbol:version>
    <prov:wasGeneratedBy rdf:resource="https://synbiohub.org/public/iGEM_2016_interlab/Medium_2016Interlab_SBOLDesignerActivity/1"/>
    <prov:wasGeneratedBy rdf:resource="https://synbiohub.org/public/iGEM_2016_interlab/Positive_2016Interlab_SBOLDesignerActivity/1"/>
    <prov:wasGeneratedBy rdf:resource="https://synbiohub.org/public/iGEM_2016_interlab/Strong_2016Interlab_SBOLDesignerActivity/1"/>
    <dcterms:title>iGEM interlab 2016 positive control</dcterms:title>
    <sbh:ownedBy rdf:resource="https://synbiohub.org/user/jakebeal"/>
    <sbh:topLevel rdf:resource="https://synbiohub.org/public/iGEM_2016_interlab/Positive_2016Interlab/1"/>
    <rdf:type rdf:resource="http://sbols.org/v2#ComponentDefinition"/>
    <sbol:type rdf:resource="http://www.biopax.org/release/biopax-level3.owl#DnaRegion"/>
    <sbol:type rdf:resource="http://identifiers.org/so/SO:0000988"/>
    <sbol:role rdf:resource="http://identifiers.org/so/SO:0000804"/>
    <sbol:component>
      <sbol:Component rdf:about="https://synbiohub.org/public/iGEM_2016_interlab/Positive_2016Interlab/Ter_Component/1">
        <sbol:persistentIdentity rdf:resource="https://synbiohub.org/public/iGEM_2016_interlab/Positive_2016Interlab/Ter_Component"/>
        <sbol:displayId>Ter_Component</sbol:displayId>
        <sbol:version>1</sbol:version>
        <sbh:ownedBy rdf:resource="https://synbiohub.org/user/jakebeal"/>
        <sbh:topLevel rdf:resource="https://synbiohub.org/public/iGEM_2016_interlab/Positive_2016Interlab/1"/>
        <rdf:type rdf:resource="http://sbols.org/v2#Component"/>
        <sbol:access rdf:resource="http://sbols.org/v2#public"/>
        <sbol:definition rdf:resource="https://synbiohub.org/public/igem/BBa_B0015/1"/>
      </sbol:Component>
    </sbol:component>
    <sbol:component>
      <sbol:Component rdf:about="https://synbiohub.org/public/iGEM_2016_interlab/Positive_2016Interlab/CDS_Component/1">
        <sbol:persistentIdentity rdf:resource="https://synbiohub.org/public/iGEM_2016_interlab/Positive_2016Interlab/CDS_Component"/>
        <sbol:displayId>CDS_Component</sbol:displayId>
        <sbol:version>1</sbol:version>
        <sbh:ownedBy rdf:resource="https://synbiohub.org/user/jakebeal"/>
        <sbh:topLevel rdf:resource="https://synbiohub.org/public/iGEM_2016_interlab/Positive_2016Interlab/1"/>
        <rdf:type rdf:resource="http://sbols.org/v2#Component"/>
        <sbol:access rdf:resource="http://sbols.org/v2#public"/>
        <sbol:definition rdf:resource="https://synbiohub.org/public/igem/BBa_E0040/1"/>
      </sbol:Component>
    </sbol:component>
    <sbol:component>
      <sbol:Component rdf:about="https://synbiohub.org/public/iGEM_2016_interlab/Positive_2016Interlab/Pro_Component/1">
        <sbol:persistentIdentity rdf:resource="https://synbiohub.org/public/iGEM_2016_interlab/Positive_2016Interlab/Pro_Component"/>
        <sbol:displayId>Pro_Component</sbol:displayId>
        <sbol:version>1</sbol:version>
        <sbh:ownedBy rdf:resource="https://synbiohub.org/user/jakebeal"/>
        <sbh:topLevel rdf:resource="https://synbiohub.org/public/iGEM_2016_interlab/Positive_2016Interlab/1"/>
        <rdf:type rdf:resource="http://sbols.org/v2#Component"/>
        <sbol:access rdf:resource="http://sbols.org/v2#public"/>
        <sbol:definition rdf:resource="https://synbiohub.org/public/igem/BBa_J23151/1"/>
      </sbol:Component>
    </sbol:component>
    <sbol:component>
      <sbol:Component rdf:about="https://synbiohub.org/public/iGEM_2016_interlab/Positive_2016Interlab/Cir_Component/1">
        <sbol:persistentIdentity rdf:resource="https://synbiohub.org/public/iGEM_2016_interlab/Positive_2016Interlab/Cir_Component"/>
        <sbol:displayId>Cir_Component</sbol:displayId>
        <sbol:version>1</sbol:version>
        <sbh:ownedBy rdf:resource="https://synbiohub.org/user/jakebeal"/>
        <sbh:topLevel rdf:resource="https://synbiohub.org/public/iGEM_2016_interlab/Positive_2016Interlab/1"/>
        <rdf:type rdf:resource="http://sbols.org/v2#Component"/>
        <sbol:access rdf:resource="http://sbols.org/v2#public"/>
        <sbol:definition rdf:resource="https://synbiohub.org/public/igem/pSB1C3/1"/>
      </sbol:Component>
    </sbol:component>
    <sbol:component>
      <sbol:Component rdf:about="https://synbiohub.org/public/iGEM_2016_interlab/Positive_2016Interlab/RBS_Component/1">
        <sbol:persistentIdentity rdf:resource="https://synbiohub.org/public/iGEM_2016_interlab/Positive_2016Interlab/RBS_Component"/>
        <sbol:displayId>RBS_Component</sbol:displayId>
        <sbol:version>1</sbol:version>
        <sbh:ownedBy rdf:resource="https://synbiohub.org/user/jakebeal"/>
        <sbh:topLevel rdf:resource="https://synbiohub.org/public/iGEM_2016_interlab/Positive_2016Interlab/1"/>
        <rdf:type rdf:resource="http://sbols.org/v2#Component"/>
        <sbol:access rdf:resource="http://sbols.org/v2#public"/>
        <sbol:definition rdf:resource="https://synbiohub.org/public/igem/BBa_B0032/1"/>
      </sbol:Component>
    </sbol:component>
    <sbol:sequenceAnnotation>
      <sbol:SequenceAnnotation rdf:about="https://synbiohub.org/public/iGEM_2016_interlab/Positive_2016Interlab/Positive_2016Interlab_SequenceAnnotation2/1">
        <sbol:persistentIdentity rdf:resource="https://synbiohub.org/public/iGEM_2016_interlab/Positive_2016Interlab/Positive_2016Interlab_SequenceAnnotation2"/>
        <sbol:displayId>Positive_2016Interlab_SequenceAnnotation2</sbol:displayId>
        <sbol:version>1</sbol:version>
        <sbh:ownedBy rdf:resource="https://synbiohub.org/user/jakebeal"/>
        <sbh:topLevel rdf:resource="https://synbiohub.org/public/iGEM_2016_interlab/Positive_2016Interlab/1"/>
        <rdf:type rdf:resource="http://sbols.org/v2#SequenceAnnotation"/>
        <sbol:location>
          <sbol:Range rdf:about="https://synbiohub.org/public/iGEM_2016_interlab/Positive_2016Interlab/Positive_2016Interlab_SequenceAnnotation2/Positive_2016Interlab_SequenceAnnotation2_Range/1">
            <sbol:persistentIdentity rdf:resource="https://synbiohub.org/public/iGEM_2016_interlab/Positive_2016Interlab/Positive_2016Interlab_SequenceAnnotation2/Positive_2016Interlab_SequenceAnnotation2_Range"/>
            <sbol:displayId>Positive_2016Interlab_SequenceAnnotation2_Range</sbol:displayId>
            <sbol:version>1</sbol:version>
            <sbh:ownedBy rdf:resource="https://synbiohub.org/user/jakebeal"/>
            <sbh:topLevel rdf:resource="https://synbiohub.org/public/iGEM_2016_interlab/Positive_2016Interlab/1"/>
            <rdf:type rdf:resource="http://sbols.org/v2#Range"/>
            <sbol:start>2106</sbol:start>
            <sbol:end>2118</sbol:end>
            <sbol:orientation rdf:resource="http://sbols.org/v2#inline"/>
          </sbol:Range>
        </sbol:location>
        <sbol:component rdf:resource="https://synbiohub.org/public/iGEM_2016_interlab/Positive_2016Interlab/RBS_Component/1"/>
      </sbol:SequenceAnnotation>
    </sbol:sequenceAnnotation>
    <sbol:sequenceAnnotation>
      <sbol:SequenceAnnotation rdf:about="https://synbiohub.org/public/iGEM_2016_interlab/Positive_2016Interlab/Positive_2016Interlab_SequenceAnnotation/1">
        <sbol:persistentIdentity rdf:resource="https://synbiohub.org/public/iGEM_2016_interlab/Positive_2016Interlab/Positive_2016Interlab_SequenceAnnotation"/>
        <sbol:displayId>Positive_2016Interlab_SequenceAnnotation</sbol:displayId>
        <sbol:version>1</sbol:version>
        <sbh:ownedBy rdf:resource="https://synbiohub.org/user/jakebeal"/>
        <sbh:topLevel rdf:resource="https://synbiohub.org/public/iGEM_2016_interlab/Positive_2016Interlab/1"/>
        <rdf:type rdf:resource="http://sbols.org/v2#SequenceAnnotation"/>
        <sbol:location>
          <sbol:Range rdf:about="https://synbiohub.org/public/iGEM_2016_interlab/Positive_2016Interlab/Positive_2016Interlab_SequenceAnnotation/Positive_2016Interlab_SequenceAnnotation_Range/1">
            <sbol:persistentIdentity rdf:resource="https://synbiohub.org/public/iGEM_2016_interlab/Positive_2016Interlab/Positive_2016Interlab_SequenceAnnotation/Positive_2016Interlab_SequenceAnnotation_Range"/>
            <sbol:displayId>Positive_2016Interlab_SequenceAnnotation_Range</sbol:displayId>
            <sbol:version>1</sbol:version>
            <sbh:ownedBy rdf:resource="https://synbiohub.org/user/jakebeal"/>
            <sbh:topLevel rdf:resource="https://synbiohub.org/public/iGEM_2016_interlab/Positive_2016Interlab/1"/>
            <rdf:type rdf:resource="http://sbols.org/v2#Range"/>
            <sbol:start>1</sbol:start>
            <sbol:end>2070</sbol:end>
            <sbol:orientation rdf:resource="http://sbols.org/v2#inline"/>
          </sbol:Range>
        </sbol:location>
        <sbol:component rdf:resource="https://synbiohub.org/public/iGEM_2016_interlab/Positive_2016Interlab/Cir_Component/1"/>
      </sbol:SequenceAnnotation>
    </sbol:sequenceAnnotation>
    <sbol:sequenceAnnotation>
      <sbol:SequenceAnnotation rdf:about="https://synbiohub.org/public/iGEM_2016_interlab/Positive_2016Interlab/Positive_2016Interlab_SequenceAnnotation4/1">
        <sbol:persistentIdentity rdf:resource="https://synbiohub.org/public/iGEM_2016_interlab/Positive_2016Interlab/Positive_2016Interlab_SequenceAnnotation4"/>
        <sbol:displayId>Positive_2016Interlab_SequenceAnnotation4</sbol:displayId>
        <sbol:version>1</sbol:version>
        <sbh:ownedBy rdf:resource="https://synbiohub.org/user/jakebeal"/>
        <sbh:topLevel rdf:resource="https://synbiohub.org/public/iGEM_2016_interlab/Positive_2016Interlab/1"/>
        <rdf:type rdf:resource="http://sbols.org/v2#SequenceAnnotation"/>
        <sbol:location>
          <sbol:Range rdf:about="https://synbiohub.org/public/iGEM_2016_interlab/Positive_2016Interlab/Positive_2016Interlab_SequenceAnnotation4/Positive_2016Interlab_SequenceAnnotation4_Range/1">
            <sbol:persistentIdentity rdf:resource="https://synbiohub.org/public/iGEM_2016_interlab/Positive_2016Interlab/Positive_2016Interlab_SequenceAnnotation4/Positive_2016Interlab_SequenceAnnotation4_Range"/>
            <sbol:displayId>Positive_2016Interlab_SequenceAnnotation4_Range</sbol:displayId>
            <sbol:version>1</sbol:version>
            <sbh:ownedBy rdf:resource="https://synbiohub.org/user/jakebeal"/>
            <sbh:topLevel rdf:resource="https://synbiohub.org/public/iGEM_2016_interlab/Positive_2016Interlab/1"/>
            <rdf:type rdf:resource="http://sbols.org/v2#Range"/>
            <sbol:start>2839</sbol:start>
            <sbol:end>2967</sbol:end>
            <sbol:orientation rdf:resource="http://sbols.org/v2#inline"/>
          </sbol:Range>
        </sbol:location>
        <sbol:component rdf:resource="https://synbiohub.org/public/iGEM_2016_interlab/Positive_2016Interlab/Ter_Component/1"/>
      </sbol:SequenceAnnotation>
    </sbol:sequenceAnnotation>
    <sbol:sequenceAnnotation>
      <sbol:SequenceAnnotation rdf:about="https://synbiohub.org/public/iGEM_2016_interlab/Positive_2016Interlab/Positive_2016Interlab_SequenceAnnotation1/1">
        <sbol:persistentIdentity rdf:resource="https://synbiohub.org/public/iGEM_2016_interlab/Positive_2016Interlab/Positive_2016Interlab_SequenceAnnotation1"/>
        <sbol:displayId>Positive_2016Interlab_SequenceAnnotation1</sbol:displayId>
        <sbol:version>1</sbol:version>
        <sbh:ownedBy rdf:resource="https://synbiohub.org/user/jakebeal"/>
        <sbh:topLevel rdf:resource="https://synbiohub.org/public/iGEM_2016_interlab/Positive_2016Interlab/1"/>
        <rdf:type rdf:resource="http://sbols.org/v2#SequenceAnnotation"/>
        <sbol:location>
          <sbol:Range rdf:about="https://synbiohub.org/public/iGEM_2016_interlab/Positive_2016Interlab/Positive_2016Interlab_SequenceAnnotation1/Positive_2016Interlab_SequenceAnnotation1_Range/1">
            <sbol:persistentIdentity rdf:resource="https://synbiohub.org/public/iGEM_2016_interlab/Positive_2016Interlab/Positive_2016Interlab_SequenceAnnotation1/Positive_2016Interlab_SequenceAnnotation1_Range"/>
            <sbol:displayId>Positive_2016Interlab_SequenceAnnotation1_Range</sbol:displayId>
            <sbol:version>1</sbol:version>
            <sbh:ownedBy rdf:resource="https://synbiohub.org/user/jakebeal"/>
            <sbh:topLevel rdf:resource="https://synbiohub.org/public/iGEM_2016_interlab/Positive_2016Interlab/1"/>
            <rdf:type rdf:resource="http://sbols.org/v2#Range"/>
            <sbol:start>2071</sbol:start>
            <sbol:end>2105</sbol:end>
            <sbol:orientation rdf:resource="http://sbols.org/v2#inline"/>
          </sbol:Range>
        </sbol:location>
        <sbol:component rdf:resource="https://synbiohub.org/public/iGEM_2016_interlab/Positive_2016Interlab/Pro_Component/1"/>
      </sbol:SequenceAnnotation>
    </sbol:sequenceAnnotation>
    <sbol:sequenceAnnotation>
      <sbol:SequenceAnnotation rdf:about="https://synbiohub.org/public/iGEM_2016_interlab/Positive_2016Interlab/Positive_2016Interlab_SequenceAnnotation3/1">
        <sbol:persistentIdentity rdf:resource="https://synbiohub.org/public/iGEM_2016_interlab/Positive_2016Interlab/Positive_2016Interlab_SequenceAnnotation3"/>
        <sbol:displayId>Positive_2016Interlab_SequenceAnnotation3</sbol:displayId>
        <sbol:version>1</sbol:version>
        <sbh:ownedBy rdf:resource="https://synbiohub.org/user/jakebeal"/>
        <sbh:topLevel rdf:resource="https://synbiohub.org/public/iGEM_2016_interlab/Positive_2016Interlab/1"/>
        <rdf:type rdf:resource="http://sbols.org/v2#SequenceAnnotation"/>
        <sbol:location>
          <sbol:Range rdf:about="https://synbiohub.org/public/iGEM_2016_interlab/Positive_2016Interlab/Positive_2016Interlab_SequenceAnnotation3/Positive_2016Interlab_SequenceAnnotation3_Range/1">
            <sbol:persistentIdentity rdf:resource="https://synbiohub.org/public/iGEM_2016_interlab/Positive_2016Interlab/Positive_2016Interlab_SequenceAnnotation3/Positive_2016Interlab_SequenceAnnotation3_Range"/>
            <sbol:displayId>Positive_2016Interlab_SequenceAnnotation3_Range</sbol:displayId>
            <sbol:version>1</sbol:version>
            <sbh:ownedBy rdf:resource="https://synbiohub.org/user/jakebeal"/>
            <sbh:topLevel rdf:resource="https://synbiohub.org/public/iGEM_2016_interlab/Positive_2016Interlab/1"/>
            <rdf:type rdf:resource="http://sbols.org/v2#Range"/>
            <sbol:start>2119</sbol:start>
            <sbol:end>2838</sbol:end>
            <sbol:orientation rdf:resource="http://sbols.org/v2#inline"/>
          </sbol:Range>
        </sbol:location>
        <sbol:component rdf:resource="https://synbiohub.org/public/iGEM_2016_interlab/Positive_2016Interlab/CDS_Component/1"/>
      </sbol:SequenceAnnotation>
    </sbol:sequenceAnnotation>
    <sbol:sequenceConstraint>
      <sbol:SequenceConstraint rdf:about="https://synbiohub.org/public/iGEM_2016_interlab/Positive_2016Interlab/Positive_2016Interlab_SequenceConstraint/1">
        <sbol:persistentIdentity rdf:resource="https://synbiohub.org/public/iGEM_2016_interlab/Positive_2016Interlab/Positive_2016Interlab_SequenceConstraint"/>
        <sbol:displayId>Positive_2016Interlab_SequenceConstraint</sbol:displayId>
        <sbol:version>1</sbol:version>
        <sbh:ownedBy rdf:resource="https://synbiohub.org/user/jakebeal"/>
        <sbh:topLevel rdf:resource="https://synbiohub.org/public/iGEM_2016_interlab/Positive_2016Interlab/1"/>
        <rdf:type rdf:resource="http://sbols.org/v2#SequenceConstraint"/>
        <sbol:restriction rdf:resource="http://sbols.org/v2#precedes"/>
        <sbol:subject rdf:resource="https://synbiohub.org/public/iGEM_2016_interlab/Positive_2016Interlab/Cir_Component/1"/>
        <sbol:object rdf:resource="https://synbiohub.org/public/iGEM_2016_interlab/Positive_2016Interlab/Pro_Component/1"/>
      </sbol:SequenceConstraint>
    </sbol:sequenceConstraint>
    <sbol:sequenceConstraint>
      <sbol:SequenceConstraint rdf:about="https://synbiohub.org/public/iGEM_2016_interlab/Positive_2016Interlab/Positive_2016Interlab_SequenceConstraint1/1">
        <sbol:persistentIdentity rdf:resource="https://synbiohub.org/public/iGEM_2016_interlab/Positive_2016Interlab/Positive_2016Interlab_SequenceConstraint1"/>
        <sbol:displayId>Positive_2016Interlab_SequenceConstraint1</sbol:displayId>
        <sbol:version>1</sbol:version>
        <sbh:ownedBy rdf:resource="https://synbiohub.org/user/jakebeal"/>
        <sbh:topLevel rdf:resource="https://synbiohub.org/public/iGEM_2016_interlab/Positive_2016Interlab/1"/>
        <rdf:type rdf:resource="http://sbols.org/v2#SequenceConstraint"/>
        <sbol:restriction rdf:resource="http://sbols.org/v2#precedes"/>
        <sbol:subject rdf:resource="https://synbiohub.org/public/iGEM_2016_interlab/Positive_2016Interlab/Pro_Component/1"/>
        <sbol:object rdf:resource="https://synbiohub.org/public/iGEM_2016_interlab/Positive_2016Interlab/RBS_Component/1"/>
      </sbol:SequenceConstraint>
    </sbol:sequenceConstraint>
    <sbol:sequenceConstraint>
      <sbol:SequenceConstraint rdf:about="https://synbiohub.org/public/iGEM_2016_interlab/Positive_2016Interlab/Positive_2016Interlab_SequenceConstraint2/1">
        <sbol:persistentIdentity rdf:resource="https://synbiohub.org/public/iGEM_2016_interlab/Positive_2016Interlab/Positive_2016Interlab_SequenceConstraint2"/>
        <sbol:displayId>Positive_2016Interlab_SequenceConstraint2</sbol:displayId>
        <sbol:version>1</sbol:version>
        <sbh:ownedBy rdf:resource="https://synbiohub.org/user/jakebeal"/>
        <sbh:topLevel rdf:resource="https://synbiohub.org/public/iGEM_2016_interlab/Positive_2016Interlab/1"/>
        <rdf:type rdf:resource="http://sbols.org/v2#SequenceConstraint"/>
        <sbol:restriction rdf:resource="http://sbols.org/v2#precedes"/>
        <sbol:subject rdf:resource="https://synbiohub.org/public/iGEM_2016_interlab/Positive_2016Interlab/RBS_Component/1"/>
        <sbol:object rdf:resource="https://synbiohub.org/public/iGEM_2016_interlab/Positive_2016Interlab/CDS_Component/1"/>
      </sbol:SequenceConstraint>
    </sbol:sequenceConstraint>
    <sbol:sequenceConstraint>
      <sbol:SequenceConstraint rdf:about="https://synbiohub.org/public/iGEM_2016_interlab/Positive_2016Interlab/Positive_2016Interlab_SequenceConstraint3/1">
        <sbol:persistentIdentity rdf:resource="https://synbiohub.org/public/iGEM_2016_interlab/Positive_2016Interlab/Positive_2016Interlab_SequenceConstraint3"/>
        <sbol:displayId>Positive_2016Interlab_SequenceConstraint3</sbol:displayId>
        <sbol:version>1</sbol:version>
        <sbh:ownedBy rdf:resource="https://synbiohub.org/user/jakebeal"/>
        <sbh:topLevel rdf:resource="https://synbiohub.org/public/iGEM_2016_interlab/Positive_2016Interlab/1"/>
        <rdf:type rdf:resource="http://sbols.org/v2#SequenceConstraint"/>
        <sbol:restriction rdf:resource="http://sbols.org/v2#precedes"/>
        <sbol:subject rdf:resource="https://synbiohub.org/public/iGEM_2016_interlab/Positive_2016Interlab/CDS_Component/1"/>
        <sbol:object rdf:resource="https://synbiohub.org/public/iGEM_2016_interlab/Positive_2016Interlab/Ter_Component/1"/>
      </sbol:SequenceConstraint>
    </sbol:sequenceConstraint>
    <sbol:sequence rdf:resource="https://synbiohub.org/public/iGEM_2016_interlab/Positive_2016InterlabSequence/1"/>
  </sbol:ComponentDefinition>
  <sbol:ComponentDefinition rdf:about="https://synbiohub.org/public/iGEM_2016_interlab/Weak_2016Interlab/1">
    <sbol:persistentIdentity rdf:resource="https://synbiohub.org/public/iGEM_2016_interlab/Weak_2016Interlab"/>
    <sbol:displayId>Weak_2016Interlab</sbol:displayId>
    <sbol:version>1</sbol:version>
    <prov:wasGeneratedBy rdf:resource="https://synbiohub.org/public/iGEM_2016_interlab/Medium_2016Interlab_SBOLDesignerActivity/1"/>
    <prov:wasGeneratedBy rdf:resource="https://synbiohub.org/public/iGEM_2016_interlab/Weak_2016Interlab_SBOLDesignerActivity/1"/>
    <prov:wasGeneratedBy rdf:resource="https://synbiohub.org/public/iGEM_2016_interlab/Strong_2016Interlab_SBOLDesignerActivity/1"/>
    <dcterms:title>iGEM interlab 2016 weak device</dcterms:title>
    <sbh:ownedBy rdf:resource="https://synbiohub.org/user/jakebeal"/>
    <sbh:topLevel rdf:resource="https://synbiohub.org/public/iGEM_2016_interlab/Weak_2016Interlab/1"/>
    <rdf:type rdf:resource="http://sbols.org/v2#ComponentDefinition"/>
    <sbol:type rdf:resource="http://www.biopax.org/release/biopax-level3.owl#DnaRegion"/>
    <sbol:type rdf:resource="http://identifiers.org/so/SO:0000988"/>
    <sbol:role rdf:resource="http://identifiers.org/so/SO:0000804"/>
    <sbol:component>
      <sbol:Component rdf:about="https://synbiohub.org/public/iGEM_2016_interlab/Weak_2016Interlab/Cir_Component/1">
        <sbol:persistentIdentity rdf:resource="https://synbiohub.org/public/iGEM_2016_interlab/Weak_2016Interlab/Cir_Component"/>
        <sbol:displayId>Cir_Component</sbol:displayId>
        <sbol:version>1</sbol:version>
        <sbh:ownedBy rdf:resource="https://synbiohub.org/user/jakebeal"/>
        <sbh:topLevel rdf:resource="https://synbiohub.org/public/iGEM_2016_interlab/Weak_2016Interlab/1"/>
        <rdf:type rdf:resource="http://sbols.org/v2#Component"/>
        <sbol:access rdf:resource="http://sbols.org/v2#public"/>
        <sbol:definition rdf:resource="https://synbiohub.org/public/igem/pSB1C3/1"/>
      </sbol:Component>
    </sbol:component>
    <sbol:component>
      <sbol:Component rdf:about="https://synbiohub.org/public/iGEM_2016_interlab/Weak_2016Interlab/Pro_Component/1">
        <sbol:persistentIdentity rdf:resource="https://synbiohub.org/public/iGEM_2016_interlab/Weak_2016Interlab/Pro_Component"/>
        <sbol:displayId>Pro_Component</sbol:displayId>
        <sbol:version>1</sbol:version>
        <sbh:ownedBy rdf:resource="https://synbiohub.org/user/jakebeal"/>
        <sbh:topLevel rdf:resource="https://synbiohub.org/public/iGEM_2016_interlab/Weak_2016Interlab/1"/>
        <rdf:type rdf:resource="http://sbols.org/v2#Component"/>
        <sbol:access rdf:resource="http://sbols.org/v2#public"/>
        <sbol:definition rdf:resource="https://synbiohub.org/public/igem/BBa_J23117/1"/>
      </sbol:Component>
    </sbol:component>
    <sbol:component>
      <sbol:Component rdf:about="https://synbiohub.org/public/iGEM_2016_interlab/Weak_2016Interlab/RBS_Component/1">
        <sbol:persistentIdentity rdf:resource="https://synbiohub.org/public/iGEM_2016_interlab/Weak_2016Interlab/RBS_Component"/>
        <sbol:displayId>RBS_Component</sbol:displayId>
        <sbol:version>1</sbol:version>
        <sbh:ownedBy rdf:resource="https://synbiohub.org/user/jakebeal"/>
        <sbh:topLevel rdf:resource="https://synbiohub.org/public/iGEM_2016_interlab/Weak_2016Interlab/1"/>
        <rdf:type rdf:resource="http://sbols.org/v2#Component"/>
        <sbol:access rdf:resource="http://sbols.org/v2#public"/>
        <sbol:definition rdf:resource="https://synbiohub.org/public/igem/BBa_B0034/1"/>
      </sbol:Component>
    </sbol:component>
    <sbol:component>
      <sbol:Component rdf:about="https://synbiohub.org/public/iGEM_2016_interlab/Weak_2016Interlab/CDS_Component/1">
        <sbol:persistentIdentity rdf:resource="https://synbiohub.org/public/iGEM_2016_interlab/Weak_2016Interlab/CDS_Component"/>
        <sbol:displayId>CDS_Component</sbol:displayId>
        <sbol:version>1</sbol:version>
        <sbh:ownedBy rdf:resource="https://synbiohub.org/user/jakebeal"/>
        <sbh:topLevel rdf:resource="https://synbiohub.org/public/iGEM_2016_interlab/Weak_2016Interlab/1"/>
        <rdf:type rdf:resource="http://sbols.org/v2#Component"/>
        <sbol:access rdf:resource="http://sbols.org/v2#public"/>
        <sbol:definition rdf:resource="https://synbiohub.org/public/igem/BBa_E0040/1"/>
      </sbol:Component>
    </sbol:component>
    <sbol:component>
      <sbol:Component rdf:about="https://synbiohub.org/public/iGEM_2016_interlab/Weak_2016Interlab/Ter_Component/1">
        <sbol:persistentIdentity rdf:resource="https://synbiohub.org/public/iGEM_2016_interlab/Weak_2016Interlab/Ter_Component"/>
        <sbol:displayId>Ter_Component</sbol:displayId>
        <sbol:version>1</sbol:version>
        <sbh:ownedBy rdf:resource="https://synbiohub.org/user/jakebeal"/>
        <sbh:topLevel rdf:resource="https://synbiohub.org/public/iGEM_2016_interlab/Weak_2016Interlab/1"/>
        <rdf:type rdf:resource="http://sbols.org/v2#Component"/>
        <sbol:access rdf:resource="http://sbols.org/v2#public"/>
        <sbol:definition rdf:resource="https://synbiohub.org/public/igem/BBa_B0015/1"/>
      </sbol:Component>
    </sbol:component>
    <sbol:sequenceAnnotation>
      <sbol:SequenceAnnotation rdf:about="https://synbiohub.org/public/iGEM_2016_interlab/Weak_2016Interlab/Weak_2016Interlab_SequenceAnnotation4/1">
        <sbol:persistentIdentity rdf:resource="https://synbiohub.org/public/iGEM_2016_interlab/Weak_2016Interlab/Weak_2016Interlab_SequenceAnnotation4"/>
        <sbol:displayId>Weak_2016Interlab_SequenceAnnotation4</sbol:displayId>
        <sbol:version>1</sbol:version>
        <sbh:ownedBy rdf:resource="https://synbiohub.org/user/jakebeal"/>
        <sbh:topLevel rdf:resource="https://synbiohub.org/public/iGEM_2016_interlab/Weak_2016Interlab/1"/>
        <rdf:type rdf:resource="http://sbols.org/v2#SequenceAnnotation"/>
        <sbol:location>
          <sbol:Range rdf:about="https://synbiohub.org/public/iGEM_2016_interlab/Weak_2016Interlab/Weak_2016Interlab_SequenceAnnotation4/Weak_2016Interlab_SequenceAnnotation4_Range/1">
            <sbol:persistentIdentity rdf:resource="https://synbiohub.org/public/iGEM_2016_interlab/Weak_2016Interlab/Weak_2016Interlab_SequenceAnnotation4/Weak_2016Interlab_SequenceAnnotation4_Range"/>
            <sbol:displayId>Weak_2016Interlab_SequenceAnnotation4_Range</sbol:displayId>
            <sbol:version>1</sbol:version>
            <sbh:ownedBy rdf:resource="https://synbiohub.org/user/jakebeal"/>
            <sbh:topLevel rdf:resource="https://synbiohub.org/public/iGEM_2016_interlab/Weak_2016Interlab/1"/>
            <rdf:type rdf:resource="http://sbols.org/v2#Range"/>
            <sbol:start>2838</sbol:start>
            <sbol:end>2966</sbol:end>
            <sbol:orientation rdf:resource="http://sbols.org/v2#inline"/>
          </sbol:Range>
        </sbol:location>
        <sbol:component rdf:resource="https://synbiohub.org/public/iGEM_2016_interlab/Weak_2016Interlab/Ter_Component/1"/>
      </sbol:SequenceAnnotation>
    </sbol:sequenceAnnotation>
    <sbol:sequenceAnnotation>
      <sbol:SequenceAnnotation rdf:about="https://synbiohub.org/public/iGEM_2016_interlab/Weak_2016Interlab/Weak_2016Interlab_SequenceAnnotation3/1">
        <sbol:persistentIdentity rdf:resource="https://synbiohub.org/public/iGEM_2016_interlab/Weak_2016Interlab/Weak_2016Interlab_SequenceAnnotation3"/>
        <sbol:displayId>Weak_2016Interlab_SequenceAnnotation3</sbol:displayId>
        <sbol:version>1</sbol:version>
        <sbh:ownedBy rdf:resource="https://synbiohub.org/user/jakebeal"/>
        <sbh:topLevel rdf:resource="https://synbiohub.org/public/iGEM_2016_interlab/Weak_2016Interlab/1"/>
        <rdf:type rdf:resource="http://sbols.org/v2#SequenceAnnotation"/>
        <sbol:location>
          <sbol:Range rdf:about="https://synbiohub.org/public/iGEM_2016_interlab/Weak_2016Interlab/Weak_2016Interlab_SequenceAnnotation3/Weak_2016Interlab_SequenceAnnotation3_Range/1">
            <sbol:persistentIdentity rdf:resource="https://synbiohub.org/public/iGEM_2016_interlab/Weak_2016Interlab/Weak_2016Interlab_SequenceAnnotation3/Weak_2016Interlab_SequenceAnnotation3_Range"/>
            <sbol:displayId>Weak_2016Interlab_SequenceAnnotation3_Range</sbol:displayId>
            <sbol:version>1</sbol:version>
            <sbh:ownedBy rdf:resource="https://synbiohub.org/user/jakebeal"/>
            <sbh:topLevel rdf:resource="https://synbiohub.org/public/iGEM_2016_interlab/Weak_2016Interlab/1"/>
            <rdf:type rdf:resource="http://sbols.org/v2#Range"/>
            <sbol:start>2118</sbol:start>
            <sbol:end>2837</sbol:end>
            <sbol:orientation rdf:resource="http://sbols.org/v2#inline"/>
          </sbol:Range>
        </sbol:location>
        <sbol:component rdf:resource="https://synbiohub.org/public/iGEM_2016_interlab/Weak_2016Interlab/CDS_Component/1"/>
      </sbol:SequenceAnnotation>
    </sbol:sequenceAnnotation>
    <sbol:sequenceAnnotation>
      <sbol:SequenceAnnotation rdf:about="https://synbiohub.org/public/iGEM_2016_interlab/Weak_2016Interlab/Weak_2016Interlab_SequenceAnnotation1/1">
        <sbol:persistentIdentity rdf:resource="https://synbiohub.org/public/iGEM_2016_interlab/Weak_2016Interlab/Weak_2016Interlab_SequenceAnnotation1"/>
        <sbol:displayId>Weak_2016Interlab_SequenceAnnotation1</sbol:displayId>
        <sbol:version>1</sbol:version>
        <sbh:ownedBy rdf:resource="https://synbiohub.org/user/jakebeal"/>
        <sbh:topLevel rdf:resource="https://synbiohub.org/public/iGEM_2016_interlab/Weak_2016Interlab/1"/>
        <rdf:type rdf:resource="http://sbols.org/v2#SequenceAnnotation"/>
        <sbol:location>
          <sbol:Range rdf:about="https://synbiohub.org/public/iGEM_2016_interlab/Weak_2016Interlab/Weak_2016Interlab_SequenceAnnotation1/Weak_2016Interlab_SequenceAnnotation1_Range/1">
            <sbol:persistentIdentity rdf:resource="https://synbiohub.org/public/iGEM_2016_interlab/Weak_2016Interlab/Weak_2016Interlab_SequenceAnnotation1/Weak_2016Interlab_SequenceAnnotation1_Range"/>
            <sbol:displayId>Weak_2016Interlab_SequenceAnnotation1_Range</sbol:displayId>
            <sbol:version>1</sbol:version>
            <sbh:ownedBy rdf:resource="https://synbiohub.org/user/jakebeal"/>
            <sbh:topLevel rdf:resource="https://synbiohub.org/public/iGEM_2016_interlab/Weak_2016Interlab/1"/>
            <rdf:type rdf:resource="http://sbols.org/v2#Range"/>
            <sbol:start>2071</sbol:start>
            <sbol:end>2105</sbol:end>
            <sbol:orientation rdf:resource="http://sbols.org/v2#inline"/>
          </sbol:Range>
        </sbol:location>
        <sbol:component rdf:resource="https://synbiohub.org/public/iGEM_2016_interlab/Weak_2016Interlab/Pro_Component/1"/>
      </sbol:SequenceAnnotation>
    </sbol:sequenceAnnotation>
    <sbol:sequenceAnnotation>
      <sbol:SequenceAnnotation rdf:about="https://synbiohub.org/public/iGEM_2016_interlab/Weak_2016Interlab/Weak_2016Interlab_SequenceAnnotation2/1">
        <sbol:persistentIdentity rdf:resource="https://synbiohub.org/public/iGEM_2016_interlab/Weak_2016Interlab/Weak_2016Interlab_SequenceAnnotation2"/>
        <sbol:displayId>Weak_2016Interlab_SequenceAnnotation2</sbol:displayId>
        <sbol:version>1</sbol:version>
        <sbh:ownedBy rdf:resource="https://synbiohub.org/user/jakebeal"/>
        <sbh:topLevel rdf:resource="https://synbiohub.org/public/iGEM_2016_interlab/Weak_2016Interlab/1"/>
        <rdf:type rdf:resource="http://sbols.org/v2#SequenceAnnotation"/>
        <sbol:location>
          <sbol:Range rdf:about="https://synbiohub.org/public/iGEM_2016_interlab/Weak_2016Interlab/Weak_2016Interlab_SequenceAnnotation2/Weak_2016Interlab_SequenceAnnotation2_Range/1">
            <sbol:persistentIdentity rdf:resource="https://synbiohub.org/public/iGEM_2016_interlab/Weak_2016Interlab/Weak_2016Interlab_SequenceAnnotation2/Weak_2016Interlab_SequenceAnnotation2_Range"/>
            <sbol:displayId>Weak_2016Interlab_SequenceAnnotation2_Range</sbol:displayId>
            <sbol:version>1</sbol:version>
            <sbh:ownedBy rdf:resource="https://synbiohub.org/user/jakebeal"/>
            <sbh:topLevel rdf:resource="https://synbiohub.org/public/iGEM_2016_interlab/Weak_2016Interlab/1"/>
            <rdf:type rdf:resource="http://sbols.org/v2#Range"/>
            <sbol:start>2106</sbol:start>
            <sbol:end>2117</sbol:end>
            <sbol:orientation rdf:resource="http://sbols.org/v2#inline"/>
          </sbol:Range>
        </sbol:location>
        <sbol:component rdf:resource="https://synbiohub.org/public/iGEM_2016_interlab/Weak_2016Interlab/RBS_Component/1"/>
      </sbol:SequenceAnnotation>
    </sbol:sequenceAnnotation>
    <sbol:sequenceAnnotation>
      <sbol:SequenceAnnotation rdf:about="https://synbiohub.org/public/iGEM_2016_interlab/Weak_2016Interlab/Weak_2016Interlab_SequenceAnnotation/1">
        <sbol:persistentIdentity rdf:resource="https://synbiohub.org/public/iGEM_2016_interlab/Weak_2016Interlab/Weak_2016Interlab_SequenceAnnotation"/>
        <sbol:displayId>Weak_2016Interlab_SequenceAnnotation</sbol:displayId>
        <sbol:version>1</sbol:version>
        <sbh:ownedBy rdf:resource="https://synbiohub.org/user/jakebeal"/>
        <sbh:topLevel rdf:resource="https://synbiohub.org/public/iGEM_2016_interlab/Weak_2016Interlab/1"/>
        <rdf:type rdf:resource="http://sbols.org/v2#SequenceAnnotation"/>
        <sbol:location>
          <sbol:Range rdf:about="https://synbiohub.org/public/iGEM_2016_interlab/Weak_2016Interlab/Weak_2016Interlab_SequenceAnnotation/Weak_2016Interlab_SequenceAnnotation_Range/1">
            <sbol:persistentIdentity rdf:resource="https://synbiohub.org/public/iGEM_2016_interlab/Weak_2016Interlab/Weak_2016Interlab_SequenceAnnotation/Weak_2016Interlab_SequenceAnnotation_Range"/>
            <sbol:displayId>Weak_2016Interlab_SequenceAnnotation_Range</sbol:displayId>
            <sbol:version>1</sbol:version>
            <sbh:ownedBy rdf:resource="https://synbiohub.org/user/jakebeal"/>
            <sbh:topLevel rdf:resource="https://synbiohub.org/public/iGEM_2016_interlab/Weak_2016Interlab/1"/>
            <rdf:type rdf:resource="http://sbols.org/v2#Range"/>
            <sbol:start>1</sbol:start>
            <sbol:end>2070</sbol:end>
            <sbol:orientation rdf:resource="http://sbols.org/v2#inline"/>
          </sbol:Range>
        </sbol:location>
        <sbol:component rdf:resource="https://synbiohub.org/public/iGEM_2016_interlab/Weak_2016Interlab/Cir_Component/1"/>
      </sbol:SequenceAnnotation>
    </sbol:sequenceAnnotation>
    <sbol:sequenceConstraint>
      <sbol:SequenceConstraint rdf:about="https://synbiohub.org/public/iGEM_2016_interlab/Weak_2016Interlab/Weak_2016Interlab_SequenceConstraint1/1">
        <sbol:persistentIdentity rdf:resource="https://synbiohub.org/public/iGEM_2016_interlab/Weak_2016Interlab/Weak_2016Interlab_SequenceConstraint1"/>
        <sbol:displayId>Weak_2016Interlab_SequenceConstraint1</sbol:displayId>
        <sbol:version>1</sbol:version>
        <sbh:ownedBy rdf:resource="https://synbiohub.org/user/jakebeal"/>
        <sbh:topLevel rdf:resource="https://synbiohub.org/public/iGEM_2016_interlab/Weak_2016Interlab/1"/>
        <rdf:type rdf:resource="http://sbols.org/v2#SequenceConstraint"/>
        <sbol:restriction rdf:resource="http://sbols.org/v2#precedes"/>
        <sbol:subject rdf:resource="https://synbiohub.org/public/iGEM_2016_interlab/Weak_2016Interlab/Pro_Component/1"/>
        <sbol:object rdf:resource="https://synbiohub.org/public/iGEM_2016_interlab/Weak_2016Interlab/RBS_Component/1"/>
      </sbol:SequenceConstraint>
    </sbol:sequenceConstraint>
    <sbol:sequenceConstraint>
      <sbol:SequenceConstraint rdf:about="https://synbiohub.org/public/iGEM_2016_interlab/Weak_2016Interlab/Weak_2016Interlab_SequenceConstraint3/1">
        <sbol:persistentIdentity rdf:resource="https://synbiohub.org/public/iGEM_2016_interlab/Weak_2016Interlab/Weak_2016Interlab_SequenceConstraint3"/>
        <sbol:displayId>Weak_2016Interlab_SequenceConstraint3</sbol:displayId>
        <sbol:version>1</sbol:version>
        <sbh:ownedBy rdf:resource="https://synbiohub.org/user/jakebeal"/>
        <sbh:topLevel rdf:resource="https://synbiohub.org/public/iGEM_2016_interlab/Weak_2016Interlab/1"/>
        <rdf:type rdf:resource="http://sbols.org/v2#SequenceConstraint"/>
        <sbol:restriction rdf:resource="http://sbols.org/v2#precedes"/>
        <sbol:subject rdf:resource="https://synbiohub.org/public/iGEM_2016_interlab/Weak_2016Interlab/CDS_Component/1"/>
        <sbol:object rdf:resource="https://synbiohub.org/public/iGEM_2016_interlab/Weak_2016Interlab/Ter_Component/1"/>
      </sbol:SequenceConstraint>
    </sbol:sequenceConstraint>
    <sbol:sequenceConstraint>
      <sbol:SequenceConstraint rdf:about="https://synbiohub.org/public/iGEM_2016_interlab/Weak_2016Interlab/Weak_2016Interlab_SequenceConstraint/1">
        <sbol:persistentIdentity rdf:resource="https://synbiohub.org/public/iGEM_2016_interlab/Weak_2016Interlab/Weak_2016Interlab_SequenceConstraint"/>
        <sbol:displayId>Weak_2016Interlab_SequenceConstraint</sbol:displayId>
        <sbol:version>1</sbol:version>
        <sbh:ownedBy rdf:resource="https://synbiohub.org/user/jakebeal"/>
        <sbh:topLevel rdf:resource="https://synbiohub.org/public/iGEM_2016_interlab/Weak_2016Interlab/1"/>
        <rdf:type rdf:resource="http://sbols.org/v2#SequenceConstraint"/>
        <sbol:restriction rdf:resource="http://sbols.org/v2#precedes"/>
        <sbol:subject rdf:resource="https://synbiohub.org/public/iGEM_2016_interlab/Weak_2016Interlab/Cir_Component/1"/>
        <sbol:object rdf:resource="https://synbiohub.org/public/iGEM_2016_interlab/Weak_2016Interlab/Pro_Component/1"/>
      </sbol:SequenceConstraint>
    </sbol:sequenceConstraint>
    <sbol:sequenceConstraint>
      <sbol:SequenceConstraint rdf:about="https://synbiohub.org/public/iGEM_2016_interlab/Weak_2016Interlab/Weak_2016Interlab_SequenceConstraint2/1">
        <sbol:persistentIdentity rdf:resource="https://synbiohub.org/public/iGEM_2016_interlab/Weak_2016Interlab/Weak_2016Interlab_SequenceConstraint2"/>
        <sbol:displayId>Weak_2016Interlab_SequenceConstraint2</sbol:displayId>
        <sbol:version>1</sbol:version>
        <sbh:ownedBy rdf:resource="https://synbiohub.org/user/jakebeal"/>
        <sbh:topLevel rdf:resource="https://synbiohub.org/public/iGEM_2016_interlab/Weak_2016Interlab/1"/>
        <rdf:type rdf:resource="http://sbols.org/v2#SequenceConstraint"/>
        <sbol:restriction rdf:resource="http://sbols.org/v2#precedes"/>
        <sbol:subject rdf:resource="https://synbiohub.org/public/iGEM_2016_interlab/Weak_2016Interlab/RBS_Component/1"/>
        <sbol:object rdf:resource="https://synbiohub.org/public/iGEM_2016_interlab/Weak_2016Interlab/CDS_Component/1"/>
      </sbol:SequenceConstraint>
    </sbol:sequenceConstraint>
    <sbol:sequence rdf:resource="https://synbiohub.org/public/iGEM_2016_interlab/Weak_2016InterlabSequence/1"/>
  </sbol:ComponentDefinition>
  <sbol:Sequence rdf:about="https://synbiohub.org/public/iGEM_2016_interlab/Strong_2016InterlabSequence/1">
    <sbol:persistentIdentity rdf:resource="https://synbiohub.org/public/iGEM_2016_interlab/Strong_2016InterlabSequence"/>
    <sbol:displayId>Strong_2016InterlabSequence</sbol:displayId>
    <sbol:version>1</sbol:version>
    <prov:wasGeneratedBy rdf:resource="https://synbiohub.org/public/iGEM_2016_interlab/Strong_2016Interlab_SBOLDesignerActivity/1"/>
    <sbh:ownedBy rdf:resource="https://synbiohub.org/user/jakebeal"/>
    <sbh:topLevel rdf:resource="https://synbiohub.org/public/iGEM_2016_interlab/Strong_2016InterlabSequence/1"/>
    <rdf:type rdf:resource="http://sbols.org/v2#Sequence"/>
    <sbol:elements>tactagtagcggccgctgcagtccggcaaaaaagggcaaggtgtcaccaccctgccctttttctttaaaaccgaaaagattacttcgcgttatgcaggcttcctcgctcactgactcgctgcgctcggtcgttcggctgcggcgagcggtatcagctcactcaaaggcggtaatacggttatccacagaatcaggggataacgcaggaaagaacatgtgagcaaaaggccagcaaaaggccaggaaccgtaaaaaggccgcgttgctggcgtttttccacaggctccgcccccctgacgagcatcacaaaaatcgacgctcaagtcagaggtggcgaaacccgacaggactataaagataccaggcgtttccccctggaagctccctcgtgcgctctcctgttccgaccctgccgcttaccggatacctgtccgcctttctcccttcgggaagcgtggcgctttctcatagctcacgctgtaggtatctcagttcggtgtaggtcgttcgctccaagctgggctgtgtgcacgaaccccccgttcagcccgaccgctgcgccttatccggtaactatcgtcttgagtccaacccggtaagacacgacttatcgccactggcagcagccactggtaacaggattagcagagcgaggtatgtaggcggtgctacagagttcttgaagtggtggcctaactacggctacactagaagaacagtatttggtatctgcgctctgctgaagccagttaccttcggaaaaagagttggtagctcttgatccggcaaacaaaccaccgctggtagcggtggtttttttgtttgcaagcagcagattacgcgcagaaaaaaaggatctcaagaagatcctttgatcttttctacggggtctgacgctcagtggaacgaaaactcacgttaagggattttggtcatgagattatcaaaaaggatcttcacctagatccttttaaattaaaaatgaagttttaaatcaatctaaagtatatatgagtaaacttggtctgacagctcgaggcttggattctcaccaataaaaaacgcccggcggcaaccgagcgttctgaacaaatccagatggagttctgaggtcattactggatctatcaacaggagtccaagcgagctcgatatcaaattacgccccgccctgccactcatcgcagtactgttgtaattcattaagcattctgccgacatggaagccatcacaaacggcatgatgaacctgaatcgccagcggcatcagcaccttgtcgccttgcgtataatatttgcccatggtgaaaacgggggcgaagaagttgtccatattggccacgtttaaatcaaaactggtgaaactcacccagggattggctgagacgaaaaacatattctcaataaaccctttagggaaataggccaggttttcaccgtaacacgccacatcttgcgaatatatgtgtagaaactgccggaaatcgtcgtggtattcactccagagcgatgaaaacgtttcagtttgctcatggaaaacggtgtaacaagggtgaacactatcccatatcaccagctcaccgtctttcattgccatacgaaattccggatgagcattcatcaggcgggcaagaatgtgaataaaggccggataaaacttgtgcttatttttctttacggtctttaaaaaggccgtaatatccagctgaacggtctggttataggtacattgagcaactgactgaaatgcctcaaaatgttctttacgatgccattgggatatatcaacggtggtatatccagtgatttttttctccattttagcttccttagctcctgaaaatctcgataactcaaaaaatacgcccggtagtgatcttatttcattatggtgaaagttggaacctcttacgtgcccgatcaactcgagtgccacctgacgtctaagaaaccattattatcatgacattaacctataaaaataggcgtatcacgaggcagaatttcagataaaaaaaatccttagctttcgctaaggatgatttctggaattcgcggccgcttctagagtttacagctagctcagtcctaggtattatgctagcaaagaggagaaaatgcgtaaaggagaagaacttttcactggagttgtcccaattcttgttgaattagatggtgatgttaatgggcacaaattttctgtcagtggagagggtgaaggtgatgcaacatacggaaaacttacccttaaatttatttgcactactggaaaactacctgttccatggccaacacttgtcactactttcggttatggtgttcaatgctttgcgagatacccagatcatatgaaacagcatgactttttcaagagtgccatgcccgaaggttatgtacaggaaagaactatatttttcaaagatgacgggaactacaagacacgtgctgaagtcaagtttgaaggtgatacccttgttaatagaatcgagttaaaaggtattgattttaaagaagatggaaacattcttggacacaaattggaatacaactataactcacacaatgtatacatcatggcagacaaacaaaagaatggaatcaaagttaacttcaaaattagacacaacattgaagatggaagcgttcaactagcagaccattatcaacaaaatactccaattggcgatggccctgtccttttaccagacaaccattacctgtccacacaatctgccctttcgaaagatcccaacgaaaagagagaccacatggtccttcttgagtttgtaacagctgctgggattacacatggcatggatgaactatacaaataataaccaggcatcaaataaaacgaaaggctcagtcgaaagactgggcctttcgttttatctgttgtttgtcggtgaacgctctctactagagtcacactggctcaccttcgggtgggcctttctgcgtttata</sbol:elements>
    <sbol:encoding rdf:resource="http://www.chem.qmul.ac.uk/iubmb/misc/naseq.html"/>
  </sbol:Sequence>
  <sbol:Sequence rdf:about="https://synbiohub.org/public/iGEM_2016_interlab/Medium_2016InterlabSequence/1">
    <sbol:persistentIdentity rdf:resource="https://synbiohub.org/public/iGEM_2016_interlab/Medium_2016InterlabSequence"/>
    <sbol:displayId>Medium_2016InterlabSequence</sbol:displayId>
    <sbol:version>1</sbol:version>
    <prov:wasGeneratedBy rdf:resource="https://synbiohub.org/public/iGEM_2016_interlab/Medium_2016Interlab_SBOLDesignerActivity/1"/>
    <sbh:ownedBy rdf:resource="https://synbiohub.org/user/jakebeal"/>
    <sbh:topLevel rdf:resource="https://synbiohub.org/public/iGEM_2016_interlab/Medium_2016InterlabSequence/1"/>
    <rdf:type rdf:resource="http://sbols.org/v2#Sequence"/>
    <sbol:elements>tactagtagcggccgctgcagtccggcaaaaaagggcaaggtgtcaccaccctgccctttttctttaaaaccgaaaagattacttcgcgttatgcaggcttcctcgctcactgactcgctgcgctcggtcgttcggctgcggcgagcggtatcagctcactcaaaggcggtaatacggttatccacagaatcaggggataacgcaggaaagaacatgtgagcaaaaggccagcaaaaggccaggaaccgtaaaaaggccgcgttgctggcgtttttccacaggctccgcccccctgacgagcatcacaaaaatcgacgctcaagtcagaggtggcgaaacccgacaggactataaagataccaggcgtttccccctggaagctccctcgtgcgctctcctgttccgaccctgccgcttaccggatacctgtccgcctttctcccttcgggaagcgtggcgctttctcatagctcacgctgtaggtatctcagttcggtgtaggtcgttcgctccaagctgggctgtgtgcacgaaccccccgttcagcccgaccgctgcgccttatccggtaactatcgtcttgagtccaacccggtaagacacgacttatcgccactggcagcagccactggtaacaggattagcagagcgaggtatgtaggcggtgctacagagttcttgaagtggtggcctaactacggctacactagaagaacagtatttggtatctgcgctctgctgaagccagttaccttcggaaaaagagttggtagctcttgatccggcaaacaaaccaccgctggtagcggtggtttttttgtttgcaagcagcagattacgcgcagaaaaaaaggatctcaagaagatcctttgatcttttctacggggtctgacgctcagtggaacgaaaactcacgttaagggattttggtcatgagattatcaaaaaggatcttcacctagatccttttaaattaaaaatgaagttttaaatcaatctaaagtatatatgagtaaacttggtctgacagctcgaggcttggattctcaccaataaaaaacgcccggcggcaaccgagcgttctgaacaaatccagatggagttctgaggtcattactggatctatcaacaggagtccaagcgagctcgatatcaaattacgccccgccctgccactcatcgcagtactgttgtaattcattaagcattctgccgacatggaagccatcacaaacggcatgatgaacctgaatcgccagcggcatcagcaccttgtcgccttgcgtataatatttgcccatggtgaaaacgggggcgaagaagttgtccatattggccacgtttaaatcaaaactggtgaaactcacccagggattggctgagacgaaaaacatattctcaataaaccctttagggaaataggccaggttttcaccgtaacacgccacatcttgcgaatatatgtgtagaaactgccggaaatcgtcgtggtattcactccagagcgatgaaaacgtttcagtttgctcatggaaaacggtgtaacaagggtgaacactatcccatatcaccagctcaccgtctttcattgccatacgaaattccggatgagcattcatcaggcgggcaagaatgtgaataaaggccggataaaacttgtgcttatttttctttacggtctttaaaaaggccgtaatatccagctgaacggtctggttataggtacattgagcaactgactgaaatgcctcaaaatgttctttacgatgccattgggatatatcaacggtggtatatccagtgatttttttctccattttagcttccttagctcctgaaaatctcgataactcaaaaaatacgcccggtagtgatcttatttcattatggtgaaagttggaacctcttacgtgcccgatcaactcgagtgccacctgacgtctaagaaaccattattatcatgacattaacctataaaaataggcgtatcacgaggcagaatttcagataaaaaaaatccttagctttcgctaaggatgatttctggaattcgcggccgcttctagagtttacggctagctcagtcctaggtatagtgctagcaaagaggagaaaatgcgtaaaggagaagaacttttcactggagttgtcccaattcttgttgaattagatggtgatgttaatgggcacaaattttctgtcagtggagagggtgaaggtgatgcaacatacggaaaacttacccttaaatttatttgcactactggaaaactacctgttccatggccaacacttgtcactactttcggttatggtgttcaatgctttgcgagatacccagatcatatgaaacagcatgactttttcaagagtgccatgcccgaaggttatgtacaggaaagaactatatttttcaaagatgacgggaactacaagacacgtgctgaagtcaagtttgaaggtgatacccttgttaatagaatcgagttaaaaggtattgattttaaagaagatggaaacattcttggacacaaattggaatacaactataactcacacaatgtatacatcatggcagacaaacaaaagaatggaatcaaagttaacttcaaaattagacacaacattgaagatggaagcgttcaactagcagaccattatcaacaaaatactccaattggcgatggccctgtccttttaccagacaaccattacctgtccacacaatctgccctttcgaaagatcccaacgaaaagagagaccacatggtccttcttgagtttgtaacagctgctgggattacacatggcatggatgaactatacaaataataaccaggcatcaaataaaacgaaaggctcagtcgaaagactgggcctttcgttttatctgttgtttgtcggtgaacgctctctactagagtcacactggctcaccttcgggtgggcctttctgcgtttata</sbol:elements>
    <sbol:encoding rdf:resource="http://www.chem.qmul.ac.uk/iubmb/misc/naseq.html"/>
  </sbol:Sequence>
  <sbol:Sequence rdf:about="https://synbiohub.org/public/iGEM_2016_interlab/Negative_2016InterlabSequence/1">
    <sbol:persistentIdentity rdf:resource="https://synbiohub.org/public/iGEM_2016_interlab/Negative_2016InterlabSequence"/>
    <sbol:displayId>Negative_2016InterlabSequence</sbol:displayId>
    <sbol:version>1</sbol:version>
    <prov:wasGeneratedBy rdf:resource="https://synbiohub.org/public/iGEM_2016_interlab/Negative_2016Interlab_SBOLDesignerActivity/1"/>
    <sbh:ownedBy rdf:resource="https://synbiohub.org/user/jakebeal"/>
    <sbh:topLevel rdf:resource="https://synbiohub.org/public/iGEM_2016_interlab/Negative_2016InterlabSequence/1"/>
    <rdf:type rdf:resource="http://sbols.org/v2#Sequence"/>
    <sbol:elements>tactagtagcggccgctgcagtccggcaaaaaagggcaaggtgtcaccaccctgccctttttctttaaaaccgaaaagattacttcgcgttatgcaggcttcctcgctcactgactcgctgcgctcggtcgttcggctgcggcgagcggtatcagctcactcaaaggcggtaatacggttatccacagaatcaggggataacgcaggaaagaacatgtgagcaaaaggccagcaaaaggccaggaaccgtaaaaaggccgcgttgctggcgtttttccacaggctccgcccccctgacgagcatcacaaaaatcgacgctcaagtcagaggtggcgaaacccgacaggactataaagataccaggcgtttccccctggaagctccctcgtgcgctctcctgttccgaccctgccgcttaccggatacctgtccgcctttctcccttcgggaagcgtggcgctttctcatagctcacgctgtaggtatctcagttcggtgtaggtcgttcgctccaagctgggctgtgtgcacgaaccccccgttcagcccgaccgctgcgccttatccggtaactatcgtcttgagtccaacccggtaagacacgacttatcgccactggcagcagccactggtaacaggattagcagagcgaggtatgtaggcggtgctacagagttcttgaagtggtggcctaactacggctacactagaagaacagtatttggtatctgcgctctgctgaagccagttaccttcggaaaaagagttggtagctcttgatccggcaaacaaaccaccgctggtagcggtggtttttttgtttgcaagcagcagattacgcgcagaaaaaaaggatctcaagaagatcctttgatcttttctacggggtctgacgctcagtggaacgaaaactcacgttaagggattttggtcatgagattatcaaaaaggatcttcacctagatccttttaaattaaaaatgaagttttaaatcaatctaaagtatatatgagtaaacttggtctgacagctcgaggcttggattctcaccaataaaaaacgcccggcggcaaccgagcgttctgaacaaatccagatggagttctgaggtcattactggatctatcaacaggagtccaagcgagctcgatatcaaattacgccccgccctgccactcatcgcagtactgttgtaattcattaagcattctgccgacatggaagccatcacaaacggcatgatgaacctgaatcgccagcggcatcagcaccttgtcgccttgcgtataatatttgcccatggtgaaaacgggggcgaagaagttgtccatattggccacgtttaaatcaaaactggtgaaactcacccagggattggctgagacgaaaaacatattctcaataaaccctttagggaaataggccaggttttcaccgtaacacgccacatcttgcgaatatatgtgtagaaactgccggaaatcgtcgtggtattcactccagagcgatgaaaacgtttcagtttgctcatggaaaacggtgtaacaagggtgaacactatcccatatcaccagctcaccgtctttcattgccatacgaaattccggatgagcattcatcaggcgggcaagaatgtgaataaaggccggataaaacttgtgcttatttttctttacggtctttaaaaaggccgtaatatccagctgaacggtctggttataggtacattgagcaactgactgaaatgcctcaaaatgttctttacgatgccattgggatatatcaacggtggtatatccagtgatttttttctccattttagcttccttagctcctgaaaatctcgataactcaaaaaatacgcccggtagtgatcttatttcattatggtgaaagttggaacctcttacgtgcccgatcaactcgagtgccacctgacgtctaagaaaccattattatcatgacattaacctataaaaataggcgtatcacgaggcagaatttcagataaaaaaaatccttagctttcgctaaggatgatttctggaattcgcggccgcttctagagtccctatcagtgatagagattgacatccctatcagtgatagagatactgagcactcacacaggaaagatgcgtaaaggagaagaacttttcactggagttgtcccaattcttgttgaattagatggtgatgttaatgggcacaaattttctgtcagtggagagggtgaaggtgatgcaacatacggaaaacttacccttaaatttatttgcactactggaaaactacctgttccatggccaacacttgtcactactttcggttatggtgttcaatgctttgcgagatacccagatcatatgaaacagcatgactttttcaagagtgccatgcccgaaggttatgtacaggaaagaactatatttttcaaagatgacgggaactacaagacacgtgctgaagtcaagtttgaaggtgatacccttgttaatagaatcgagttaaaaggtattgattttaaagaagatggaaacattcttggacacaaattggaatacaactataactcacacaatgtatacatcatggcagacaaacaaaagaatggaatcaaagttaacttcaaaattagacacaacattgaagatggaagcgttcaactagcagaccattatcaacaaaatactccaattggcgatggccctgtccttttaccagacaaccattacctgtccacacaatctgccctttcgaaagatcccaacgaaaagagagaccacatggtccttcttgagtttgtaacagctgctgggattacacatggcatggatgaactatacaaataataaccaggcatcaaataaaacgaaaggctcagtcgaaagactgggcctttcgttttatctgttgtttgtcggtgaacgctctctactagagtcacactggctcaccttcgggtgggcctttctgcgtttata</sbol:elements>
    <sbol:encoding rdf:resource="http://www.chem.qmul.ac.uk/iubmb/misc/naseq.html"/>
  </sbol:Sequence>
  <sbol:Sequence rdf:about="https://synbiohub.org/public/iGEM_2016_interlab/Positive_2016InterlabSequence/1">
    <sbol:persistentIdentity rdf:resource="https://synbiohub.org/public/iGEM_2016_interlab/Positive_2016InterlabSequence"/>
    <sbol:displayId>Positive_2016InterlabSequence</sbol:displayId>
    <sbol:version>1</sbol:version>
    <prov:wasGeneratedBy rdf:resource="https://synbiohub.org/public/iGEM_2016_interlab/Positive_2016Interlab_SBOLDesignerActivity/1"/>
    <sbh:ownedBy rdf:resource="https://synbiohub.org/user/jakebeal"/>
    <sbh:topLevel rdf:resource="https://synbiohub.org/public/iGEM_2016_interlab/Positive_2016InterlabSequence/1"/>
    <rdf:type rdf:resource="http://sbols.org/v2#Sequence"/>
    <sbol:elements>tactagtagcggccgctgcagtccggcaaaaaagggcaaggtgtcaccaccctgccctttttctttaaaaccgaaaagattacttcgcgttatgcaggcttcctcgctcactgactcgctgcgctcggtcgttcggctgcggcgagcggtatcagctcactcaaaggcggtaatacggttatccacagaatcaggggataacgcaggaaagaacatgtgagcaaaaggccagcaaaaggccaggaaccgtaaaaaggccgcgttgctggcgtttttccacaggctccgcccccctgacgagcatcacaaaaatcgacgctcaagtcagaggtggcgaaacccgacaggactataaagataccaggcgtttccccctggaagctccctcgtgcgctctcctgttccgaccctgccgcttaccggatacctgtccgcctttctcccttcgggaagcgtggcgctttctcatagctcacgctgtaggtatctcagttcggtgtaggtcgttcgctccaagctgggctgtgtgcacgaaccccccgttcagcccgaccgctgcgccttatccggtaactatcgtcttgagtccaacccggtaagacacgacttatcgccactggcagcagccactggtaacaggattagcagagcgaggtatgtaggcggtgctacagagttcttgaagtggtggcctaactacggctacactagaagaacagtatttggtatctgcgctctgctgaagccagttaccttcggaaaaagagttggtagctcttgatccggcaaacaaaccaccgctggtagcggtggtttttttgtttgcaagcagcagattacgcgcagaaaaaaaggatctcaagaagatcctttgatcttttctacggggtctgacgctcagtggaacgaaaactcacgttaagggattttggtcatgagattatcaaaaaggatcttcacctagatccttttaaattaaaaatgaagttttaaatcaatctaaagtatatatgagtaaacttggtctgacagctcgaggcttggattctcaccaataaaaaacgcccggcggcaaccgagcgttctgaacaaatccagatggagttctgaggtcattactggatctatcaacaggagtccaagcgagctcgatatcaaattacgccccgccctgccactcatcgcagtactgttgtaattcattaagcattctgccgacatggaagccatcacaaacggcatgatgaacctgaatcgccagcggcatcagcaccttgtcgccttgcgtataatatttgcccatggtgaaaacgggggcgaagaagttgtccatattggccacgtttaaatcaaaactggtgaaactcacccagggattggctgagacgaaaaacatattctcaataaaccctttagggaaataggccaggttttcaccgtaacacgccacatcttgcgaatatatgtgtagaaactgccggaaatcgtcgtggtattcactccagagcgatgaaaacgtttcagtttgctcatggaaaacggtgtaacaagggtgaacactatcccatatcaccagctcaccgtctttcattgccatacgaaattccggatgagcattcatcaggcgggcaagaatgtgaataaaggccggataaaacttgtgcttatttttctttacggtctttaaaaaggccgtaatatccagctgaacggtctggttataggtacattgagcaactgactgaaatgcctcaaaatgttctttacgatgccattgggatatatcaacggtggtatatccagtgatttttttctccattttagcttccttagctcctgaaaatctcgataactcaaaaaatacgcccggtagtgatcttatttcattatggtgaaagttggaacctcttacgtgcccgatcaactcgagtgccacctgacgtctaagaaaccattattatcatgacattaacctataaaaataggcgtatcacgaggcagaatttcagataaaaaaaatccttagctttcgctaaggatgatttctggaattcgcggccgcttctagagttgatggctagctcagtcctaggtacaatgctagctcacacaggaaagatgcgtaaaggagaagaacttttcactggagttgtcccaattcttgttgaattagatggtgatgttaatgggcacaaattttctgtcagtggagagggtgaaggtgatgcaacatacggaaaacttacccttaaatttatttgcactactggaaaactacctgttccatggccaacacttgtcactactttcggttatggtgttcaatgctttgcgagatacccagatcatatgaaacagcatgactttttcaagagtgccatgcccgaaggttatgtacaggaaagaactatatttttcaaagatgacgggaactacaagacacgtgctgaagtcaagtttgaaggtgatacccttgttaatagaatcgagttaaaaggtattgattttaaagaagatggaaacattcttggacacaaattggaatacaactataactcacacaatgtatacatcatggcagacaaacaaaagaatggaatcaaagttaacttcaaaattagacacaacattgaagatggaagcgttcaactagcagaccattatcaacaaaatactccaattggcgatggccctgtccttttaccagacaaccattacctgtccacacaatctgccctttcgaaagatcccaacgaaaagagagaccacatggtccttcttgagtttgtaacagctgctgggattacacatggcatggatgaactatacaaataataaccaggcatcaaataaaacgaaaggctcagtcgaaagactgggcctttcgttttatctgttgtttgtcggtgaacgctctctactagagtcacactggctcaccttcgggtgggcctttctgcgtttata</sbol:elements>
    <sbol:encoding rdf:resource="http://www.chem.qmul.ac.uk/iubmb/misc/naseq.html"/>
  </sbol:Sequence>
  <sbol:Sequence rdf:about="https://synbiohub.org/public/iGEM_2016_interlab/Weak_2016InterlabSequence/1">
    <sbol:persistentIdentity rdf:resource="https://synbiohub.org/public/iGEM_2016_interlab/Weak_2016InterlabSequence"/>
    <sbol:displayId>Weak_2016InterlabSequence</sbol:displayId>
    <sbol:version>1</sbol:version>
    <prov:wasGeneratedBy rdf:resource="https://synbiohub.org/public/iGEM_2016_interlab/Weak_2016Interlab_SBOLDesignerActivity/1"/>
    <sbh:ownedBy rdf:resource="https://synbiohub.org/user/jakebeal"/>
    <sbh:topLevel rdf:resource="https://synbiohub.org/public/iGEM_2016_interlab/Weak_2016InterlabSequence/1"/>
    <rdf:type rdf:resource="http://sbols.org/v2#Sequence"/>
    <sbol:elements>tactagtagcggccgctgcagtccggcaaaaaagggcaaggtgtcaccaccctgccctttttctttaaaaccgaaaagattacttcgcgttatgcaggcttcctcgctcactgactcgctgcgctcggtcgttcggctgcggcgagcggtatcagctcactcaaaggcggtaatacggttatccacagaatcaggggataacgcaggaaagaacatgtgagcaaaaggccagcaaaaggccaggaaccgtaaaaaggccgcgttgctggcgtttttccacaggctccgcccccctgacgagcatcacaaaaatcgacgctcaagtcagaggtggcgaaacccgacaggactataaagataccaggcgtttccccctggaagctccctcgtgcgctctcctgttccgaccctgccgcttaccggatacctgtccgcctttctcccttcgggaagcgtggcgctttctcatagctcacgctgtaggtatctcagttcggtgtaggtcgttcgctccaagctgggctgtgtgcacgaaccccccgttcagcccgaccgctgcgccttatccggtaactatcgtcttgagtccaacccggtaagacacgacttatcgccactggcagcagccactggtaacaggattagcagagcgaggtatgtaggcggtgctacagagttcttgaagtggtggcctaactacggctacactagaagaacagtatttggtatctgcgctctgctgaagccagttaccttcggaaaaagagttggtagctcttgatccggcaaacaaaccaccgctggtagcggtggtttttttgtttgcaagcagcagattacgcgcagaaaaaaaggatctcaagaagatcctttgatcttttctacggggtctgacgctcagtggaacgaaaactcacgttaagggattttggtcatgagattatcaaaaaggatcttcacctagatccttttaaattaaaaatgaagttttaaatcaatctaaagtatatatgagtaaacttggtctgacagctcgaggcttggattctcaccaataaaaaacgcccggcggcaaccgagcgttctgaacaaatccagatggagttctgaggtcattactggatctatcaacaggagtccaagcgagctcgatatcaaattacgccccgccctgccactcatcgcagtactgttgtaattcattaagcattctgccgacatggaagccatcacaaacggcatgatgaacctgaatcgccagcggcatcagcaccttgtcgccttgcgtataatatttgcccatggtgaaaacgggggcgaagaagttgtccatattggccacgtttaaatcaaaactggtgaaactcacccagggattggctgagacgaaaaacatattctcaataaaccctttagggaaataggccaggttttcaccgtaacacgccacatcttgcgaatatatgtgtagaaactgccggaaatcgtcgtggtattcactccagagcgatgaaaacgtttcagtttgctcatggaaaacggtgtaacaagggtgaacactatcccatatcaccagctcaccgtctttcattgccatacgaaattccggatgagcattcatcaggcgggcaagaatgtgaataaaggccggataaaacttgtgcttatttttctttacggtctttaaaaaggccgtaatatccagctgaacggtctggttataggtacattgagcaactgactgaaatgcctcaaaatgttctttacgatgccattgggatatatcaacggtggtatatccagtgatttttttctccattttagcttccttagctcctgaaaatctcgataactcaaaaaatacgcccggtagtgatcttatttcattatggtgaaagttggaacctcttacgtgcccgatcaactcgagtgccacctgacgtctaagaaaccattattatcatgacattaacctataaaaataggcgtatcacgaggcagaatttcagataaaaaaaatccttagctttcgctaaggatgatttctggaattcgcggccgcttctagagttgacagctagctcagtcctagggattgtgctagcaaagaggagaaaatgcgtaaaggagaagaacttttcactggagttgtcccaattcttgttgaattagatggtgatgttaatgggcacaaattttctgtcagtggagagggtgaaggtgatgcaacatacggaaaacttacccttaaatttatttgcactactggaaaactacctgttccatggccaacacttgtcactactttcggttatggtgttcaatgctttgcgagatacccagatcatatgaaacagcatgactttttcaagagtgccatgcccgaaggttatgtacaggaaagaactatatttttcaaagatgacgggaactacaagacacgtgctgaagtcaagtttgaaggtgatacccttgttaatagaatcgagttaaaaggtattgattttaaagaagatggaaacattcttggacacaaattggaatacaactataactcacacaatgtatacatcatggcagacaaacaaaagaatggaatcaaagttaacttcaaaattagacacaacattgaagatggaagcgttcaactagcagaccattatcaacaaaatactccaattggcgatggccctgtccttttaccagacaaccattacctgtccacacaatctgccctttcgaaagatcccaacgaaaagagagaccacatggtccttcttgagtttgtaacagctgctgggattacacatggcatggatgaactatacaaataataaccaggcatcaaataaaacgaaaggctcagtcgaaagactgggcctttcgttttatctgttgtttgtcggtgaacgctctctactagagtcacactggctcaccttcgggtgggcctttctgcgtttata</sbol:elements>
    <sbol:encoding rdf:resource="http://www.chem.qmul.ac.uk/iubmb/misc/naseq.html"/>
  </sbol:Sequence>
  <prov:Activity rdf:about="https://synbiohub.org/public/iGEM_2016_interlab/Positive_2016Interlab_SBOLDesignerActivity/1">
    <sbol:persistentIdentity rdf:resource="https://synbiohub.org/public/iGEM_2016_interlab/Positive_2016Interlab_SBOLDesignerActivity"/>
    <sbol:displayId>Positive_2016Interlab_SBOLDesignerActivity</sbol:displayId>
    <sbol:version>1</sbol:version>
    <dc:creator>Jacob Beal</dc:creator>
    <sbh:ownedBy rdf:resource="https://synbiohub.org/user/jakebeal"/>
    <sbh:topLevel rdf:resource="https://synbiohub.org/public/iGEM_2016_interlab/Positive_2016Interlab_SBOLDesignerActivity/1"/>
    <rdf:type rdf:resource="http://www.w3.org/ns/prov#Activity"/>
    <prov:endedAtTime>2018-05-27T11:18:32.929Z</prov:endedAtTime>
    <prov:qualifiedAssociation>
      <prov:Association rdf:about="https://synbiohub.org/public/iGEM_2016_interlab/Positive_2016Interlab_SBOLDesignerActivity/Association/1">
        <sbol:persistentIdentity rdf:resource="https://synbiohub.org/public/iGEM_2016_interlab/Positive_2016Interlab_SBOLDesignerActivity/Association"/>
        <sbol:displayId>Association</sbol:displayId>
        <sbol:version>1</sbol:version>
        <sbh:ownedBy rdf:resource="https://synbiohub.org/user/jakebeal"/>
        <sbh:topLevel rdf:resource="https://synbiohub.org/public/iGEM_2016_interlab/Positive_2016Interlab_SBOLDesignerActivity/1"/>
        <rdf:type rdf:resource="http://www.w3.org/ns/prov#Association"/>
        <prov:hadRole rdf:resource="http://sbols.org/v2#sequenceEditor"/>
        <prov:agent rdf:resource="https://synbiohub.org/public/SBOL_Software/SBOLDesigner/3.0"/>
      </prov:Association>
    </prov:qualifiedAssociation>
  </prov:Activity>
  <prov:Activity rdf:about="https://synbiohub.org/public/iGEM_2016_interlab/Negative_2016Interlab_SBOLDesignerActivity/1">
    <sbol:persistentIdentity rdf:resource="https://synbiohub.org/public/iGEM_2016_interlab/Negative_2016Interlab_SBOLDesignerActivity"/>
    <sbol:displayId>Negative_2016Interlab_SBOLDesignerActivity</sbol:displayId>
    <sbol:version>1</sbol:version>
    <dc:creator>Jacob Beal</dc:creator>
    <sbh:ownedBy rdf:resource="https://synbiohub.org/user/jakebeal"/>
    <sbh:topLevel rdf:resource="https://synbiohub.org/public/iGEM_2016_interlab/Negative_2016Interlab_SBOLDesignerActivity/1"/>
    <rdf:type rdf:resource="http://www.w3.org/ns/prov#Activity"/>
    <prov:endedAtTime>2018-05-27T11:19:31.702Z</prov:endedAtTime>
    <prov:qualifiedAssociation>
      <prov:Association rdf:about="https://synbiohub.org/public/iGEM_2016_interlab/Negative_2016Interlab_SBOLDesignerActivity/Association/1">
        <sbol:persistentIdentity rdf:resource="https://synbiohub.org/public/iGEM_2016_interlab/Negative_2016Interlab_SBOLDesignerActivity/Association"/>
        <sbol:displayId>Association</sbol:displayId>
        <sbol:version>1</sbol:version>
        <sbh:ownedBy rdf:resource="https://synbiohub.org/user/jakebeal"/>
        <sbh:topLevel rdf:resource="https://synbiohub.org/public/iGEM_2016_interlab/Negative_2016Interlab_SBOLDesignerActivity/1"/>
        <rdf:type rdf:resource="http://www.w3.org/ns/prov#Association"/>
        <prov:hadRole rdf:resource="http://sbols.org/v2#sequenceEditor"/>
        <prov:agent rdf:resource="https://synbiohub.org/public/SBOL_Software/SBOLDesigner/3.0"/>
      </prov:Association>
    </prov:qualifiedAssociation>
  </prov:Activity>
  <prov:Activity rdf:about="https://synbiohub.org/public/iGEM_2016_interlab/Medium_2016Interlab_SBOLDesignerActivity/1">
    <sbol:persistentIdentity rdf:resource="https://synbiohub.org/public/iGEM_2016_interlab/Medium_2016Interlab_SBOLDesignerActivity"/>
    <sbol:displayId>Medium_2016Interlab_SBOLDesignerActivity</sbol:displayId>
    <sbol:version>1</sbol:version>
    <dc:creator>Jacob Beal</dc:creator>
    <sbh:ownedBy rdf:resource="https://synbiohub.org/user/jakebeal"/>
    <sbh:topLevel rdf:resource="https://synbiohub.org/public/iGEM_2016_interlab/Medium_2016Interlab_SBOLDesignerActivity/1"/>
    <rdf:type rdf:resource="http://www.w3.org/ns/prov#Activity"/>
    <prov:endedAtTime>2018-05-27T11:06:59.843Z</prov:endedAtTime>
    <prov:qualifiedAssociation>
      <prov:Association rdf:about="https://synbiohub.org/public/iGEM_2016_interlab/Medium_2016Interlab_SBOLDesignerActivity/Association/1">
        <sbol:persistentIdentity rdf:resource="https://synbiohub.org/public/iGEM_2016_interlab/Medium_2016Interlab_SBOLDesignerActivity/Association"/>
        <sbol:displayId>Association</sbol:displayId>
        <sbol:version>1</sbol:version>
        <sbh:ownedBy rdf:resource="https://synbiohub.org/user/jakebeal"/>
        <sbh:topLevel rdf:resource="https://synbiohub.org/public/iGEM_2016_interlab/Medium_2016Interlab_SBOLDesignerActivity/1"/>
        <rdf:type rdf:resource="http://www.w3.org/ns/prov#Association"/>
        <prov:hadRole rdf:resource="http://sbols.org/v2#sequenceEditor"/>
        <prov:agent rdf:resource="https://synbiohub.org/public/SBOL_Software/SBOLDesigner/3.0"/>
      </prov:Association>
    </prov:qualifiedAssociation>
  </prov:Activity>
  <prov:Activity rdf:about="https://synbiohub.org/public/iGEM_2016_interlab/Strong_2016Interlab_SBOLDesignerActivity/1">
    <sbol:persistentIdentity rdf:resource="https://synbiohub.org/public/iGEM_2016_interlab/Strong_2016Interlab_SBOLDesignerActivity"/>
    <sbol:displayId>Strong_2016Interlab_SBOLDesignerActivity</sbol:displayId>
    <sbol:version>1</sbol:version>
    <dc:creator>Jacob Beal</dc:creator>
    <sbh:ownedBy rdf:resource="https://synbiohub.org/user/jakebeal"/>
    <sbh:topLevel rdf:resource="https://synbiohub.org/public/iGEM_2016_interlab/Strong_2016Interlab_SBOLDesignerActivity/1"/>
    <rdf:type rdf:resource="http://www.w3.org/ns/prov#Activity"/>
    <prov:endedAtTime>2018-05-27T11:13:09.084Z</prov:endedAtTime>
    <prov:qualifiedAssociation>
      <prov:Association rdf:about="https://synbiohub.org/public/iGEM_2016_interlab/Strong_2016Interlab_SBOLDesignerActivity/Association/1">
        <sbol:persistentIdentity rdf:resource="https://synbiohub.org/public/iGEM_2016_interlab/Strong_2016Interlab_SBOLDesignerActivity/Association"/>
        <sbol:displayId>Association</sbol:displayId>
        <sbol:version>1</sbol:version>
        <sbh:ownedBy rdf:resource="https://synbiohub.org/user/jakebeal"/>
        <sbh:topLevel rdf:resource="https://synbiohub.org/public/iGEM_2016_interlab/Strong_2016Interlab_SBOLDesignerActivity/1"/>
        <rdf:type rdf:resource="http://www.w3.org/ns/prov#Association"/>
        <prov:hadRole rdf:resource="http://sbols.org/v2#sequenceEditor"/>
        <prov:agent rdf:resource="https://synbiohub.org/public/SBOL_Software/SBOLDesigner/3.0"/>
      </prov:Association>
    </prov:qualifiedAssociation>
  </prov:Activity>
  <prov:Activity rdf:about="https://synbiohub.org/public/iGEM_2016_interlab/Weak_2016Interlab_SBOLDesignerActivity/1">
    <sbol:persistentIdentity rdf:resource="https://synbiohub.org/public/iGEM_2016_interlab/Weak_2016Interlab_SBOLDesignerActivity"/>
    <sbol:displayId>Weak_2016Interlab_SBOLDesignerActivity</sbol:displayId>
    <sbol:version>1</sbol:version>
    <dc:creator>Jacob Beal</dc:creator>
    <sbh:ownedBy rdf:resource="https://synbiohub.org/user/jakebeal"/>
    <sbh:topLevel rdf:resource="https://synbiohub.org/public/iGEM_2016_interlab/Weak_2016Interlab_SBOLDesignerActivity/1"/>
    <rdf:type rdf:resource="http://www.w3.org/ns/prov#Activity"/>
    <prov:endedAtTime>2018-05-27T11:16:57.791Z</prov:endedAtTime>
    <prov:qualifiedAssociation>
      <prov:Association rdf:about="https://synbiohub.org/public/iGEM_2016_interlab/Weak_2016Interlab_SBOLDesignerActivity/Association/1">
        <sbol:persistentIdentity rdf:resource="https://synbiohub.org/public/iGEM_2016_interlab/Weak_2016Interlab_SBOLDesignerActivity/Association"/>
        <sbol:displayId>Association</sbol:displayId>
        <sbol:version>1</sbol:version>
        <sbh:ownedBy rdf:resource="https://synbiohub.org/user/jakebeal"/>
        <sbh:topLevel rdf:resource="https://synbiohub.org/public/iGEM_2016_interlab/Weak_2016Interlab_SBOLDesignerActivity/1"/>
        <rdf:type rdf:resource="http://www.w3.org/ns/prov#Association"/>
        <prov:hadRole rdf:resource="http://sbols.org/v2#sequenceEditor"/>
        <prov:agent rdf:resource="https://synbiohub.org/public/SBOL_Software/SBOLDesigner/3.0"/>
      </prov:Association>
    </prov:qualifiedAssociation>
  </prov:Activity>
</rdf:RDF>
