# Supplementary material for: Quantification of bacterial fluorescence using independent calibrants
Source: PLoS One. 2018 Jun 21;13(6):e0199432. doi: 10.1371/journal.pone.0199432 (PMC6013168; doi:10.1371/journal.pone.0199432)
Supplement: S5 File — Detailed measurement reporting spreadsheet provided for flow cytometers for the 2016 iGEM Interlab Study. (XLSX) [file pone.0199432.s005.xlsx]

## Sheet: Sheet1
iGEM 2016 Flow Cytometry Calibration Workbook
Instructions: fill in at least all of the green fields; results will be automatically calculated in the blue fields
SpheroTech RCP-30-5A Rainbow Calibration Particles
Number of Events:
Peaks (highest to lowest), fill in as many as visible:
Peak #:	8	7	6	5	4	3	2	1
Observed Peak:
MEFL:	290983	126907	35674	17493	6028	2192	692	n/a
Conversion:	#DIV/0!	#DIV/0!	#DIV/0!	#DIV/0!	#DIV/0!	#DIV/0!	#DIV/0!	n/a
Mean conversion:	#DIV/0!
Experimental Samples:
	Negative Control			Positive Control			Device 1			Device 2			Device 3
	Replicate 1	Replicate 2	Replicate 3	Replicate 1	Replicate 2	Replicate 3	Replicate 1	Replicate 2	Replicate 3	Replicate 1	Replicate 2	Replicate 3	Replicate 1	Replicate 2	Replicate 3
# Events
Geometric Mean
Geo. Mean MEFL	#DIV/0!	#DIV/0!	#DIV/0!	#DIV/0!	#DIV/0!	#DIV/0!	#DIV/0!	#DIV/0!	#DIV/0!	#DIV/0!	#DIV/0!	#DIV/0!	#DIV/0!	#DIV/0!	#DIV/0!
	Mean:					Std. Dev.
Summary	#DIV/0!	#DIV/0!	#DIV/0!	#DIV/0!	#DIV/0!	#DIV/0!	#DIV/0!	#DIV/0!	#DIV/0!	#DIV/0!
