# Supplementary material for: Quantification of bacterial fluorescence using independent calibrants
Source: PLoS One. 2018 Jun 21;13(6):e0199432. doi: 10.1371/journal.pone.0199432 (PMC6013168; doi:10.1371/journal.pone.0199432)
Supplement: S1 Table — Datasets analyzed for plate readers for the 2016 iGEM Interlab Study. (CSV) [file pone.0199432.s006.csv]

Team #	Strain	OD Correction	FITC 25 a.u.	FITC 12.5 a.u.	FITC 6.25 a.u.	FITC 3.125 a.u.	FITC 1.563 a.u.	FITC 0.781 a.u.	FITC 0.391 a.u.	FITC 0.195 a.u.	FITC 0.0976 a.u.	FITC 0.0488 a.u.	FITC 0.0244 a.u.	FITC 0 a.u.	positive control mean (uM FITC/OD)	negative control mean (uM FITC/OD)	strong device mean (uM FITC/OD)	medium device mean (uM FITC/OD)	weak device mean (uM FITC/OD)	positive control std.dev.	negative control std.dev.	strong device std.dev.	medium device std.dev.	weak device std.dev.
1	2	1.844	38942.5	23905.5	14898	8097	3855.25	2040.75	997.75	494.25	261.75	142.25	85	23.5	1.9328	2.8467	23.686	0.0505	0.0769	0.1872	0.0564	15.9088	0.0079	0.0511
2	3	-0.222	39245.25	17550.75	9675	5046	2638.25	1378.25	704	378.25	229.75	147	106.5	62	-0.0076	0.0204	0.1886	0.0114	0.0149	0.0478	0.0056	0.1581	0.0024	0.0105
3	1	1.726	2461009.75	1524245.75	953567.25	371754	185753.5	94573.75	47190.25	31903.75	18581	13355.25	11599	10454.5	5.2241	0.141	30.5764	8.5976	0.2714	0.4975	0.0039	2.6845	0.0292	0
4	2	1.73	18294	12557.75	6952.25	3524.25	1823	912.5	477	181.5	165	92.25	59.75	6.25	21.8346	-0.1405	8.9184	-95.3105	0.0849	24.0274	0.0911	23.2243	121.0834	0.0191
5	1	0.01	29319.75	15827.5	8768.25	4739	2421.75	1287.75	680	360.25	195	106.6666667	59	10.5	26927.3368	1361.6834	37517.9081	16041.2036	1685.435	1385.7097	57.3065	88.8541	382.285	31.7742
6	1	1.073	18629.266	11553.65425	5769.973	3766.8205	2347.6765	1542.708	991.151	870.73925	649.50375	635.6655	505.985	523.3575	3.2889	0.2434	13.8932	4.6457	0.319	0.007	0.0685	3.0892	0.019	0.05
7	1	2.185	135120.75	86793	47243	24674.75	12489.25	6070.5	3189	1841.25	1085	674.5	486.75	247.25	1.4166	0.0915	14.2558	2.0336	0.1116	0.1313	0.0126	3.143	0.0713	0.0004
8	1	1.967	112702.25	65027.75	37858.75	22027.5	13027	8673.75	6354.75	5033.75	4270.75	4037.75	3859	3590.5	2.8244	0.5091	3.1224	3.7557	0.1829	0.7748	0.0491	0.7394	0.565	0.0537
9	2	2.978	260000	260000	187803.9167	124003.8333	51420.66667	33730	22391.33333	17508.08333	14685	12672.41667	12510.75	10686.33333	1.1073	0.0357	5.8415	2.2185	0.0451	0.0538	0.0158	0.0365	0.115	0.0037
10	1	2.034	195091.25	126071.75	73180.25	51073.5	27007.25	8982.25	4789.25	3884.5	2400.25	1643	3490	149	3.8576	0.1699	29.131	5.9176	0.2765	0.0803	0.002	15.6845	0	0.0159
11	2	0.586	0.423549995	0.199550003	0.129225001	0.088500001	0.066425001	0.054075001	0.049900001	0.045975	0.045325	0.043825001	0.043825	0.041275	NaN	57.2071	NaN	NaN	61.1087	NaN	0.3673	NaN	NaN	1.1395
12	2	1.725	58396	38207.75	24050.75	13852.75	7368.75	3842.25	2107.25	846.25	432.25	223.5	115	11	0.0938	0.0896	0.3319	6.0743	0.1555	0.0058	0.0005	0.0013	0.2874	0.0009
13	1	1.308	40399.5	26925.25	16306	9049.25	4688	2541.75	1373.75	803.25	503	346.25	264	191.25	3.4111	0.0132	19.5195	6.694	0.0905	0.2839	0.0007	3.8373	0.3431	0.0008
14	1	4.097	7689	4434	2506	1310.5	703	343.5	174.5	90.5	48.75	25.75	16.25	7.5	0.3592	0.0225	0.2479	0.366	0.0357	0.0101	0.0004	0.0037	0.4017	0.0001
15	3	0.997	NaN	NaN	NaN	NaN	NaN	44741.5	23990.75	14181	8674	7052.25	5019.5	4160.25	1.7042	-0.0292	4.7042	0.8263	NaN	0.0711	0.0076	0.1839	0.0294	NaN
16	2	1.513	2069	1213.5	739	333.5	163.75	82.75	38.75	20	11.25	6.5	4.75	1.5	4.5024	-0.2151	18.8789	9.5116	-0.1488	0.6617	0.0209	5.4601	0.0129	0.0365
17	2	0.000843	46081.75	31175.25	19710	11610.25	6496.5	3453	1922.75	1167.75	757.25	527	383	7	4175.5584	93.1828	20717.802	5604.9944	137.9168	173.3926	27.3194	3442.5394	95.163	0.9734
18	3	1.413	124.1125474	104.1484598	63.26160123	46.60032992	28.34916708	25.51245447	12.38474153	6.688286858	3.940766346	2.472720743	1.947785997	1	473671.762	19837.3316	2268505.981	1144893.51	30144.6116	4971.5876	2310.1167	92381.4365	8653.2145	3296.6449
19	1	1.475	7549.25	4996.95	2700.375	1398.375	735.75	393.925	214.44	123.18575	74.14175	55.422	28.38525	1.3175	2.065	0.0751	4.5338	2.4578	0.1634	0.3285	0.0023	0.1226	0.5908	0.0385
20	1	2.269	79961	44249.75	28389.75	15960	9130	5512.5	3689	2692	2168	1786.5	1558.75	1056.5	0.4435	0.0617	0.0834	0.6935	0.0827	0.0441	0.0023	0.0083	0.0313	0.0115
21	1	0.995	41501.5	24588	12960	6487.25	3218.5	1631	806	422.5	230	138.75	96.75	54.75	27.8722	0.2879	238.3422	67.268	1.403	1.7178	0.0064	6.0738	0.9415	0.1459
22	1	2.36	8185755.5	7062184.5	4657167.75	3198667.25	1454464.25	949311	472845.5	234469.5	126925.5	65987.5	36531.5	21472	0.3365	0.3603	0.2858	0.3565	0.2277	0.0093	0.0131	0.0033	0.0103	0.0027
23	1	2.81	42068.5	29579.5	16349.25	8545.5	4398.75	2067.25	1066	466.25	270	114	58.5	0.5	4.5978	0.0728	24.2159	8.8712	0.1875	0.5937	0.0044	3.6251	1.9736	0.0261
24	1	1.553	209157	121647	68673.25	36321.5	18632	9250	4576.25	2294.75	1102.5	534	452.5	16	1.1923	0.1167	17.633	2.3553	0.1552	0.0299	0.0188	2.8419	0.0077	0.0157
25	1	2.36	73122	48432.75	29585	16355.5	9227.25	5250.75	3253.75	1966.5	1409.75	905	631.25	426.5	0.8285	0.0627	4.9188	1.1272	0.0727	0.0471	0.0103	2.1826	0.1268	0.0042
26	1	1.683	1374664.5	868222.25	494332.25	267014.25	142514.75	73257.75	37751.5	19437	10291.75	5632.5	3249	268.75	0.7581	0.0827	8.1946	0.7746	0.1053	0.1178	0.0078	0.7057	0.0169	0.0186
27	1	1.639	51726.75	28299	16692.5	9063	4885	2486.5	1341.5	721.5	514	275.75	155.25	3.25	2.255	0.1089	14.0627	3.3863	0.1549	0.0453	0.0039	4.9696	0.1101	0.0002
28	1	3.933	53795.25	39421.25	25558	14617.5	8388.5	4077.75	2334	1200.25	612	375.5	226.5	107.25	4.91E-05	1.87E-06	1.36E-04	9.37E-05	2.65E-06	8.07E-07	5.79E-07	9.20E-06	1.30E-05	2.47E-07
29	3	1.553	77129.5	72853.75	63051.75	45604.25	28377.75	15792.5	8324	4276.75	2055.5	1080.25	538.75	73.25	0.0514	0.0016	0.1019	0.0009	0.003	0.0021	0.0002	0.0036	0.0003	0.0002
30	1	3.435	631.124	332.02625	174.52325	87.94225	42.5822	20.1359	9.38602	4.6972575	2.1365575	1.0523325	0.527347	0.08696775	1.9183	0.0198	7.4653	2.3358	0.0612	0.2956	0.0003	5.8213	0.2163	0.0052
31	2	2.034	12235.25	7239.25	3980.75	1823.5	956.5	449.75	243.25	113.5	72.25	62.5	47.25	12.5	70.2702	-1393.2532	534.447	110.0656	5.3224	4.803	531.1074	215.2386	1.4203	0.4892
32	1	3.554	36916.75	22718	13395.25	7304.5	3740	1889.5	992	521.5	281	151	86.25	9	0.8089	0.0302	2.3741	1.4245	0.1026	0.0592	0.001	1.5319	0.1701	0.0179
33	1	1.686	3518.5	1756	920	517	292.75	131	77	54.75	24.75	17.75	20.25	13.25	2.7574	0.0204	11.304	2.8857	0.0694	0.0616	0.0535	0.6406	0.1844	0.0365
34	1	1.513	55047	52278	43906	31037.25	19783	11228.5	6157.75	3411.5	1785	956.75	515.75	18.5	0.1291	0.0173	0.1329	0.0998	0.016	0.0024	0.0055	0.0261	0.0145	0.0023
35	1	1.639	NaN	NaN	49708	26011.5	12999	6093.25	3273.5	1736	980	657.25	478	327.25	11.2048	0.3725	6.5503	NaN	0.7466	0.173	0.0064	1.9437	NaN	0.0378
36	2	1.352	334.35575	197.83975	108.839	60.292475	30.7514	15.82295	8.1946075	4.710405	2.8980475	1.875025	1.4472175	1.1819	2.355	0.0263	13.1651	6.817	0.1423	0.0754	0.0032	0.538	0.2863	0.0135
37	2	2.864	15521.0025	6972.94	6297.7365	3231.435	1825.35875	1095.61975	710.3555	451.935	336.67925	272.948	236.48625	176.95725	3.5069	0.1261	20.9183	7.2328	0.2422	0.0119	0.0126	2.1158	1.157	0.0657
38	1	0.00769	67892	39553.25	22378.75	12194.75	6191.25	3111	1494	704.75	394.25	180.5	126	1.25	801.7319	9.447	2018.9372	1050.2429	16.358	373.9905	0.6079	825.0237	136.1493	5.6996
39	1	1	13710.25	7567.25	4306.75	2281.25	1524.5	825	506	349.25	284.5	241.25	226.75	124.5	2.5162	0.3728	9.0863	3.6199	0.3117	0.1061	0.0092	1.344	0.4144	0.271
40	1	0.022	22041.75	27327	31936.25	32980.5	31943.5	28418.5	22069.75	14916	10062.25	4871	2424.75	5.5	0.6084	0.0172	4.6616	0.8672	0.0258	0.0374	0.0073	0.3313	0.0402	0
41	1	2.15	5249.713925	3308.948525	1964.675825	1173.9815	668.914075	404.9015	235.379	178.031075	111.3618	124.117825	76.639325	120.30245	1.5528	0.0067	3.3199	1.9574	0.0278	0.1526	0.0015	0.7793	0.2141	0.0068
42	1	1.639	528074.25	449110.25	332629.5	220220.5	136460.25	81920.25	48830	26524	15149.5	8864	5176.75	927.5	1.0743	0.0246	1.492	1.268	0.0531	0.0327	0.0026	0.3023	0.0235	0.0011
43	1	0.112	590.287	370.657	265.016	144.207	68.75	13.305	6.248	1.47	-0.111	-0.778	0.453	0	16.9639	0.6246	158.6193	23.0939	0.8559	0.4095	0.0495	48.4874	1.8548	0.0634
44	2	2.379	41169.25	22215.75	13261.75	8412.25	5366.75	3404.5	2492.25	2055.75	1735	1603.75	1568.5	1501.75	19.1579	15.1888	41.8124	17.5386	13.3728	0.0335	0.2794	0.1143	3.3036	2.2944
45	1	1.513	25187	14741.75	8204.25	4343	2332	1207	652.75	341.25	183.25	105.75	61	12.75	2.4449	0.0331	1.3787	2.7349	0.0486	0.0821	0.0086	0.2061	0.2517	0.0187
46	1	0.00772	42830.75	26003.25	16268.75	9612.75	4455.25	2637	1460	869	513.25	260.5	158.5	13.75	2015.9909	214.7429	216.6657	3086.7655	263.4599	6.6998	15.6245	5.7805	305.7246	24.4337
47	1	1.204	66645.25	40071	22990.75	13113.25	7081	4062.5	2348.5	1335.75	811.5	599.5	446.75	28.25	4.9889	0.0655	27.7543	6.2869	0.1612	0.2326	0.0248	10.7462	1.352	0.0171
48	2	2.469	18999	12386.5	6867.75	3642.75	1916.75	1031	566	326.25	198	135.5	98.66666667	5.75	2.5042	0.0455	11.9505	4.4441	0.1322	0.1225	0.0091	0.173	0.098	0.0073
49	3	1.7	43023.25	28878.25	16467	10024.25	5579.25	2819.25	1577	906	612.5	407	307.25	125.25	2.5928	0.099	23.5106	5.855	0.1577	0.8916	0.0188	1.0221	0.6964	0.0161
50	3	1.746	9996.75	6111.25	3914.5	2424.75	1058	504.25	428.5	244.75	166.25	62.5	125	1.75	3.6618	0.0513	17.3166	6.709	0.1364	0.1814	0.0058	7.4951	0.1426	0.0104
51	1	0.416	56545.75	15402	12850.5	4618.25	2869.75	1159.25	608.75	301.25	190	94.25	64.5	36.75	34.1881	0.7239	65.6919	71.3548	0.0015	2.6029	0.131	0.1542	0.0797	0.2435
52	1	2.576	17620.5	10497.25	6126.25	3277.25	1657	852.5	439.75	254	160.25	110.5	97.5	14	3.1015	0.0254	18.6805	4.8308	0.0897	0.2761	0.0044	7.4867	0.1646	0.0049
53	2	2.269	4541.25	1449.25	778.375	427.85	237.575	126.55	69.655	33.19	21.735	130.075	6.8445	1.1515	0.0584	0.0993	0.0881	0.3218	0.0996	0.0076	0.0101	0.0143	0.0103	0.0152
54	1	1.521	41817.5	27858.25	16960.25	9633.5	5255.5	2830.25	1470.5	780.5	413	222	119.75	10.25	3.373	0.019	62.262	6.347	0.105	0.415	0.002	5.834	0.59	0.054
55	1	4.538	15510.455	9613.33025	5767.2305	3213.28075	1785.73125	1021.3385	658.291	484.35025	390.3085	346.69275	322.18625	270.071	0.967	0.0266	8.2545	1.8501	0.0425	0.0391	0.0042	0.6854	0.018	0.007
56	3	0.008	220820.25	81541	47646.5	26545.5	17917.25	8215.25	12639.5	2094.5	1146.75	597	303.75	0	NaN	NaN	NaN	NaN	NaN	NaN	NaN	NaN	NaN	NaN
57	1	0.595	264.95	154.175	85.5925	46.6	24.79	13.2425	7.11275	4.02425	2.482	1.56	1.103025	-0.00415	NaN	NaN	NaN	NaN	NaN	NaN	NaN	NaN	NaN	NaN
58	1	1.727	557259.75	327947.75	189663.25	103702	56404.75	30835.25	16539.25	8670	4814.5	2611.5	1545.5	235.5	3.9228	0.0243	27.1617	7.1246	0.1265	0.2595	0.0019	4.3875	0.2675	0.0046
59	1	0.868	1262.5	794.5	441.25	233	127	66	29	17.25	8	4	2	1.75	10.3946	0.4784	28.2704	7.4485	0.5896	0.0083	0.048	1.4878	0.6417	0.0851
60	2	0.136	30912.75	18918	11093.5	5978	3181	1630.75	797.75	426	213.75	71.25	86	68.5	16.9489	1.3768	115.6894	18.8491	1.4432	1.4431	1.1052	17.3534	0.601	1.2846
61	2	2.406	17444	13605.75	9735.275	5874.4	3371.55	1749.475	940.6375	523.4375	300.375	173.6875	118.125	22.8125	0.7121	-0.0076	3.7306	0.9418	0.0212	0.0466	0.026	0.023	0.029	0.014
62	3	1.928	NaN	NaN	NaN	NaN	NaN	37836.75	26619	7244.25	3775.75	1973	990.25	36.25	0.5126	0.0054	0.2027	1.0156	0.0218	0.005	0.0002	0.0304	0.0028	0.0001
63	1	7.375	6361619.5	3581635.75	1968290	1092771.5	582484.25	310170.75	175954.25	98544	60036.25	39594.5	28542.75	3548	0.6018	0.0126	6.093	1.0409	0.0419	0.0219	0.0038	0.1648	0.0251	0.0009
64	3	1.553	514.1582	292.9772	150.8166	76.53028	37.56678	18.30164	9.165098	4.31616	2.11402	1.0711774	0.5161254	0.02739172	3.0983	0.0567	1.5667	6.1163	0.192	0.1298	0.0107	0.0201	0.2164	0.0634
65	1	1.861	2459755.5	1370365.5	781372.25	385599.75	235350	119538.25	52489.75	31421.5	22149.5	13529.5	8093	89.5	1.3785	0.0319	3.9154	1.8729	0.0513	0.0007	0.0093	0.1369	0.1651	0.0031
