# Supplementary material for: Quantification of bacterial fluorescence using independent calibrants
Source: PLoS One. 2018 Jun 21;13(6):e0199432. doi: 10.1371/journal.pone.0199432 (PMC6013168; doi:10.1371/journal.pone.0199432)
Supplement: S2 Table — Datasets analyzed for flow cytometers for the 2016 iGEM Interlab Study. (CSV) [file pone.0199432.s007.csv]

Team	positive control geo. Mean MEFL	negative control geo. mean MEFL	strong device geo. mean MEFL	medium device 2 geo. Mean MEFL	weak device 3 geo. Mean MEFL	positive control geo. std.dev.	negative control geo. std.dev.	strong device geo. std.dev.	medium device geo. std.dev.	weak device geo. std.dev.	MEFL/au
1	320.787	312.723	81667.358	6475.928	334.454	1.065	1.139	1.015	1.065	1.036	20.08
2	97.224	46949.57	382686.777	107198.949	1692.244	1.083	1.046	1.359	1.044	1.046	2.9
3	1206.484	81378.732	227574.787	101605.35	2505.115	3.091	1.276	1.073	1.043	1.326	3.1
4	188.193	186.33	893.185	31505.648	338.75	1.017	1	1.054	1.089	1.017	5.65
5	428.497	190508.917	6318.083	262047.691	3889.571	1.128	1.226	1.019	1.459	1.211	4.88
6	21034.656	27331.253	50356.238	32039.925	25973.617	0	1.014	1.183	1.245	0	2.99
7	307.308	29747.082	287106.769	54429.89	975.253	1.227	1.074	1.33	1.023	1.133	0.69
8	305.285	61646.63	323133.407	85314.432	1378.894	0	0	0	0	0	4.84
9	NaN	24762.136	24427.631	NaN	NaN	NaN	1.377	1.55	NaN	NaN	2.25
10	NaN	NaN	NaN	NaN	NaN	NaN	NaN	NaN	NaN	NaN	NaN
11	NaN	NaN	NaN	NaN	NaN	NaN	NaN	NaN	NaN	NaN	NaN
12	1406.561	62828.538	44054.491	68937.861	1854.793	1.017	1.214	1.19	1.093	1.019	2.5
13	12.109	10037.253	16667.464	13881.802	160.335	1.078	1.15	1.054	1.099	1.226	1.88
14	568.071	83159.802	290156.191	212462.941	1589.043	1.067	1.076	1.167	1.024	1.12	449.09
