# Supplementary material for: Quantification of bacterial fluorescence using independent calibrants
Source: PLoS One. 2018 Jun 21;13(6):e0199432. doi: 10.1371/journal.pone.0199432 (PMC6013168; doi:10.1371/journal.pone.0199432)
Supplement: S3 Table — Unprocessed data for plate readers for the 2016 iGEM Interlab Study, summarized in S1 Table. (XLSX) [file pone.0199432.s008.xlsx]

## Sheet: Sheet1
Team	1
	LUDOX	H2O		Fluorecein	25	12.5	6.25	3.125	1.5625	0.78125	0.390625	0.195312	0.0976562	0.0488281	0.0244141	0
replicate 1	0.045	0.037		replicate 1	33023	24444	14334	8623	3108	1901	858	414	253	99	64	28
replicate 2	0.045	0.037		replicate 2	47229	16504	13329	6637	3506	1737	840	422	220	124	73	13
replicate 3	0.045	0.037		replicate 3	37590	27747	16189	8336	4372	2275	1128	546	281	161	100	20
replicate 4	0.045	0.037		replicate 4	37928	26927	15740	8792	4435	2250	1165	595	293	185	103	33
	positive control		negative control		device 1		device 2		device 3		media+chloramphenicol
	replicate 1	replicate 2	replicate 1	replicate 2	replicate 1	replicate 2	replicate 1	replicate 2	replicate 1	replicate 2
Abs600	0.504	0.451	0.525	0.496	0.051	0.102	0.54	0.549	0.49	0.548	0.043	0.051
Fluorescence	5218	4209	7076	6865	1840	4124	911	939	892	1072	942	897
Team	2
	LUDOX	H2O		Fluorecein	25	12.5	6.25	3.125	1.5625	0.78125	0.390625	0.195312	0.0976562	0.0488281	0.0244141	0
replicate 1	0.099	0.0903		replicate 1	35990	15857	8863	4887	2627	1464	709	386	240	150	105	65
replicate 2	0.0969	0.1554		replicate 2	38319	15190	8407	4289	2094	1203	668	339	217	143	109	62
replicate 3	0.0969	0.1879		replicate 3	41200	15748	8759	4464	2476	1165	567	336	207	141	106	61
replicate 4	0.1026	0.227		replicate 4	41472	23408	12671	6544	3356	1681	872	452	255	154	106	60
	positive control		negative control		device 1		device 2		device 3		media+chloramphenicol
	replicate 1	replicate 2	replicate 1	replicate 2	replicate 1	replicate 2	replicate 1	replicate 2	replicate 1	replicate 2
Abs600	43750	36844	34842	36569	39348	40406	33573	31614	29743	36237	38743	37238
Fluorescence	43750	36844	34842	36569	39348	40406	33573	31614	29743	36237	38743	37238
Team	3
	LUDOX	H2O		Fluorecein	25	12.5	6.25	3.125	1.5625	0.78125	0.390625	0.195312	0.0976562	0.0488281	0.0244141	0
replicate 1	0.100749	0.0925085		replicate 1	2595844	1451101	1270239	170495	70072	41352	8136	23098	8832	6294	6142	5072
replicate 2	0.104315	0.0953614		replicate 2	2371065	1477459	818515	435414	232718	114623	64382	37703	23820	16246	14995	14957
replicate 3	0.100114	0.0927282		replicate 3	2464269	1595610	849801	432682	213039	112194	56582	31288	18828	13223	10880	9556
replicate 4	0.102425	0.0928142		replicate 4	2412861	1572813	875714	448425	227185	110126	59661	35526	22844	17658	14379	12233
	positive control		negative control		device 1		device 2		device 3		media+chloramphenicol
	replicate 1	replicate 2	replicate 1	replicate 2	replicate 1	replicate 2	replicate 1	replicate 2	replicate 1	replicate 2
Abs600	0.63248	0.81264	0.581458	0.610759	0.434617	0.613058	0.739514	0.543687	0.658009	0.658009	0.0920486	0.0949864
Fluorescence	673163	782185	31830	32120	2153470	3703129	1233108	860117	49978	49978	15293	16298
Team	4
	LUDOX	H2O		Fluorecein	25	12.5	6.25	3.125	1.5625	0.78125	0.390625	0.195312	0.0976562	0.0488281	0.0244141	0
replicate 1	0.0476	0.0335999		replicate 1	18496	12184	7107	3522	1806	960	517	265	146	80	51	7
replicate 2	0.0392999	0.0344		replicate 2	18103	13312	7269	3665	1919	952	512	9	253	137	86	6
replicate 3	0.0439	0.0342		replicate 3	18410	12840	6683	3387	1709	834	438	220	128	71	47	7
replicate 4	0.0410999	0.0355999		replicate 4	18167	11895	6750	3523	1858	904	441	232	133	81	55	5
	positive control		negative control		device 1		device 2		device 3		media+chloramphenicol
	replicate 1	replicate 2	replicate 1	replicate 2	replicate 1	replicate 2	replicate 1	replicate 2	replicate 1	replicate 2
Abs600	0.3271	0.2456	0.2533	0.2881	0.2563	0.1798	0.1685	0.233	0.3438	0.3564	0.233	0.2439
Fluorescence	990	810	104	103	1111	966	1435	1425	132	128	101	98
Team	5
	LUDOX	H2O		Fluorecein	25	12.5	6.25	3.125	1.5625	0.78125	0.390625	0.195312	0.0976562	0.0488281	0.0244141	0
replicate 1	1.237	0.04		replicate 1	31271	16000	8920	4585	2512	1322	674	337	195	104	59	10
replicate 2	1.639	0.04		replicate 2	30622	15808	8920	4947	2255	1304	701	373	201	106	60	12
replicate 3	1.735	0.039		replicate 3	29499	15961	8848	4799	2512	1280	682	378	193	107	60	7
replicate 4	1.291	0.04		replicate 4	25887	15541	8385	4625	2408	1245	663	353	191	107	57	13
	positive control		negative control		device 1		device 2		device 3		media+chloramphenicol
	replicate 1	replicate 2	replicate 1	replicate 2	replicate 1	replicate 2	replicate 1	replicate 2	replicate 1	replicate 2
Abs600	0.219	0.21	0.308	0.291	0.105	0.103	0.284	0.302	0.33	0.315	0.039	0.04
Fluorescence	73982	75487	9298	8628	40539	39279	61931	68385	11110	10534	3771	3555
Team	6
	LUDOX	H2O		Fluorecein	25	12.5	6.25	3.125	1.5625	0.78125	0.390625	0.195312	0.0976562	0.0488281	0.0244141	0
replicate 1	0.047	0.034		replicate 1	1129.44	750.988	474.631	321.784	173.111	167.294	202.107	169.277	115.095	124.513	127.506	57.633
replicate 2	0.048	0.034		replicate 2	1175.58	751.963	448.075	236.904	223.002	109.188	118.245	172.401	105.349	133.927	129.555	132.642
replicate 3	0.049	0.033		replicate 3	1144.54	673.352	418.114	288.014	141.2	165.928	86.943	85.86	84.666	161.628	60.63	137.975
replicate 4	0.047	0.035		replicate 4	1030.12	661.528	407.122	241.971	167.096	158.46	68.743	91.007	99.248	152.423	51.397	75.367
	positive control		negative control		device 1		device 2		device 3		media+chloramphenicol
	replicate 1	replicate 2	replicate 1	replicate 2	replicate 1	replicate 2	replicate 1	replicate 2	replicate 1	replicate 2
Abs600	0.4503	0.448	0.4664	0.4761	0.4319	0.4143	0.4636	0.4648	0.4705	0.4713	0.045	0.0458
Fluorescence	2575.24	2559.05	819.685	880.858	9421.24	6763.93	3421.71	3445.29	915.855	874.009	694.628	658.637
Team	7
	LUDOX	H2O		Fluorecein	25	12.5	6.25	3.125	1.5625	0.78125	0.390625	0.195312	0.0976562	0.0488281	0.0244141	0
replicate 1	0.078	0.066		replicate 1	136662	85164	48690	26451	13254	6395	3311	1908	1143	650	461	243
replicate 2	0.078	0.068		replicate 2	132780	88588	47535	24319	12095	5892	3049	1771	1080	676	511	273
replicate 3	0.079	0.074		replicate 3	135845	85028	45710	23658	12379	6105	3289	1912	1122	734	542	220
replicate 4	0.072	0.072		replicate 4	135196	88392	47037	24271	12229	5890	3107	1774	995	638	433	253
	positive control		negative control		device 1		device 2		device 3		media+chloramphenicol
	replicate 1	replicate 2	replicate 1	replicate 2	replicate 1	replicate 2	replicate 1	replicate 2	replicate 1	replicate 2
Abs600	0.332	0.288	0.298	0.357	0.041	0.04	0.332	0.346	0.302	0.27	0.025	0.026
Fluorescence	9316	9149	3061	3062	5175	5848	13168	13120	3120	3058	2598	2491
Team	8
	LUDOX	H2O		Fluorecein	25	12.5	6.25	3.125	1.5625	0.78125	0.390625	0.195312	0.0976562	0.0488281	0.0244141	0
replicate 1	0.043	0.038		replicate 1	107953	65548	37236	22030	12599	8473	6363	5077	4567	4094	4009	3664
replicate 2	0.044	0.039		replicate 2	114086	64927	38615	22059	13349	8677	6300	5070	4052	3985	3648	3617
replicate 3	0.044	0.038		replicate 3	114291	64553	38070	22212	13137	8953	6204	5018	4232	4180	3901	3423
replicate 4	0.052	0.038		replicate 4	114479	65083	37514	21809	13023	8592	6552	4970	4232	3892	3878	3658
	positive control		negative control		device 1		device 2		device 3		media+chloramphenicol
	replicate 1	replicate 2	replicate 1	replicate 2	replicate 1	replicate 2	replicate 1	replicate 2	replicate 1	replicate 2
Abs600	0.54	0.555	0.622	0.611	0.462	0.523	0.563	0.589	0.624	0.6	0.041	0.041
Fluorescence	106448	98838	86157	85481	97713	107550	113667	108771	82721	83300	81493	81522
Team	9
	LUDOX	H2O		Fluorecein	25	12.5	6.25	3.125	1.5625	0.78125	0.390625	0.195312	0.0976562	0.0488281	0.0244141	0
replicate 1	0.070933	0.067233		replicate 1	260000	260000	183624	114454	58821.3	32184.3	22816.3	17664.3	14883.3	13151.7	12638.7	10765.7
replicate 2	0.069	0.065253		replicate 2	260000	260000	186750	105070	58185.3	35479.7	24437	18881	15001.3	11424	11614.3	10689
replicate 3	0.0705	0.06138		replicate 3	260000	260000	193186	167045	24851	29597	17643.7	15446.7	13801.7	12697.7	13470.3	10715
replicate 4	0.068767	0.06552		replicate 4	260000	260000	187656	109446	63825	37659	24668.3	18040.3	15053.7	13416.3	12319.7	10575.7
	positive control		negative control		device 1		device 2		device 3		media+chloramphenicol
	replicate 1	replicate 2	replicate 1	replicate 2	replicate 1	replicate 2	replicate 1	replicate 2	replicate 1	replicate 2
Abs600	0.3365	0.3147	0.404867	0.362067	0.0998667	0.1004	0.298933	0.267667	0.3625	0.3166	0.0680333	0.0676
Fluorescence	42381.7	41870.3	12344	12937.3	30462.7	30632	68598	57302	12967	12587.3	11463.7	11520.7
Team	10
	LUDOX	H2O		Fluorecein	25	12.5	6.25	3.125	1.5625	0.78125	0.390625	0.195312	0.0976562	0.0488281	0.0244141	0
replicate 1	0.028	0.022		replicate 1	190035	123482	72754	40597	20004	11722	3249	4149	3250	1625	3971	149
replicate 2	0.028	0.023		replicate 2	186463	126797	76366	77863	27749	6823	3918	2471	1015	1160	2759	153
replicate 3	0.029	0.023		replicate 3	208954	129892	70686	42580	37990	3898	4963	2980	2385	1395	2807	149
replicate 4	0.041	0.029		replicate 4	194913	124116	72915	43254	22286	13486	7027	5938	2951	2392	4423	145
	positive control		negative control		device 1		device 2		device 3		media+chloramphenicol
	replicate 1	replicate 2	replicate 1	replicate 2	replicate 1	replicate 2	replicate 1	replicate 2	replicate 1	replicate 2
Abs600	0.582	0.505	0.663	0.669	0.45	0.089		0.82	0.688	0.664	0.031	0.037
Fluorescence	59538	53036	5403	5383	208560	66602		129680	7203	7417	2504	2389
Team	11
	LUDOX	H2O		Fluorecein	25	12.5	6.25	3.125	1.5625	0.78125	0.390625	0.195312	0.0976562	0.0488281	0.0244141	0
replicate 1	0.0569	0.0436		replicate 1	0.391	0.1963	0.128	0.0848	0.0657	0.0546	0.0489	0.0459	0.046	0.0447	0.0429	0.0422
replicate 2	0.0465	0.0389		replicate 2	0.4315	0.2001	0.1275	0.0906	0.0657	0.0535	0.0485	0.0463	0.0459	0.0429	0.0435	0.0405
replicate 3	0.0992	0.0403		replicate 3	0.4366	0.1879	0.1303	0.0908	0.069	0.0533	0.0535	0.0462	0.0456	0.0443	0.044	0.0412
replicate 4	0.0658	0.0449		replicate 4	0.4351	0.2139	0.1311	0.0878	0.0653	0.0549	0.0487	0.0455	0.0438	0.0434	0.0449	0.0412
	positive control		negative control		device 1		device 2		device 3		media+chloramphenicol
	replicate 1	replicate 2	replicate 1	replicate 2	replicate 1	replicate 2	replicate 1	replicate 2	replicate 1	replicate 2
Abs600			0.4034	0.3992					0.3562	0.3913	0.0543	0.0508
Fluorescence			0.4855	0.4843					0.4511	0.5063	0.0734	0.0706
Team	12
	LUDOX	H2O		Fluorecein	25	12.5	6.25	3.125	1.5625	0.78125	0.390625	0.195312	0.0976562	0.0488281	0.0244141	0
replicate 1	0.0426	0.0342		replicate 1	55344	35630	22846	13661	7416	3708	1987	837	414	220	115	11
replicate 2	0.0431	0.0347		replicate 2	58303	38431	23846	13649	7103	3856	2106	880	434	221	114	11
replicate 3	0.0433	0.0346		replicate 3	60132	39260	24865	14015	7413	3839	2235	742	411	213	107	11
replicate 4	0.0441	0.0354		replicate 4	59805	39510	24646	14086	7543	3966	2101	926	470	240	124	11
	positive control		negative control		device 1		device 2		device 3		media+chloramphenicol
	replicate 1	replicate 2	replicate 1	replicate 2	replicate 1	replicate 2	replicate 1	replicate 2	replicate 1	replicate 2
Abs600	0.3623	0.4049	0.4091	0.4118	0.3859	0.3909	0.3908	0.4064	0.4118	0.4105	0.0582	0.0558
Fluorescence	365	376	380	380	1030	1049	16612	18576	576	578	114	112
Team	13
	LUDOX	H2O		Fluorecein	25	12.5	6.25	3.125	1.5625	0.78125	0.390625	0.195312	0.0976562	0.0488281	0.0244141	0
replicate 1	0.0785	0.069		replicate 1	39179	24758	15688	8776	4281	2402	1312	764	494	337	255	189
replicate 2	0.0795	0.0698		replicate 2	41426	27712	16128	9064	4744	2563	1382	808	497	349	265	198
replicate 3	0.0767	0.0648		replicate 3	41338	27653	16814	9116	4974	2600	1375	831	512	349	270	185
replicate 4	0.0788	0.0651		replicate 4	39655	27578	16594	9241	4753	2602	1426	810	509	350	266	193
	positive control		negative control		device 1		device 2		device 3		media+chloramphenicol
	replicate 1	replicate 2	replicate 1	replicate 2	replicate 1	replicate 2	replicate 1	replicate 2	replicate 1	replicate 2
Abs600	0.5623	0.5563	0.5592	0.5775	0.5672	0.4043	0.5626	0.5524	0.5779	0.5534	0.0806	0.079
Fluorescence	7502	6651	564	567	33264	29356	13919	12720	721	710	531	536
Team	14
	LUDOX	H2O		Fluorecein	25	12.5	6.25	3.125	1.5625	0.78125	0.390625	0.195312	0.0976562	0.0488281	0.0244141	0
replicate 1	0.0965	0.0902		replicate 1	7156	4524	2573	1321	655	330	161	84	46	23	15	8
replicate 2	0.0956	0.0963		replicate 2	7797	4525	2553	1329	743	349	179	92	46	27	17	7
replicate 3	0.097	0.0907		replicate 3	8000	4329	2476	1337	719	345	181	94	52	27	17	8
replicate 4	0.0975	0.095		replicate 4	7803	4358	2422	1255	695	350	177	92	51	26	16	7
	positive control		negative control		device 1		device 2		device 3		media+chloramphenicol
	replicate 1	replicate 2	replicate 1	replicate 2	replicate 1	replicate 2	replicate 1	replicate 2	replicate 1	replicate 2
Abs600	0.8033	0.8185	0.786717	0.784	0.337	0.3339	0.822317	0.817867	0.815283	0.785367	0	0
Fluorescence	478.5	507.333	29.5	30.1667	139.833	141.5	904.333	113.441	49.1667	47.5	0	0
Team	15
	LUDOX	H2O		Fluorecein	25	12.5	6.25	3.125	1.5625	0.78125	0.390625	0.195312	0.0976562	0.0488281	0.0244141	0
replicate 1	0.0485	0.0387		replicate 1						40211	20994	14525	7764	6858	4958	4502
replicate 2	0.0482	0.0395		replicate 2						46944	24730	15296	9009	7835	6234	5512
replicate 3	0.0579	0.0377		replicate 3						46384	26163	14271	9337	7858	4613	3915
replicate 4	0.0589	0.0384		replicate 4						45427	24076	12632	8586	5658	4273	2712
	positive control		negative control		device 1		device 2		device 3		media+chloramphenicol
	replicate 1	replicate 2	replicate 1	replicate 2	replicate 1	replicate 2	replicate 1	replicate 2	replicate 1	replicate 2
Abs600	0.7721	0.781	0.7526	0.8037	0.6137	0.6069	0.7734	0.7685			0.0578	0.0611
Fluorescence			7720	7974			44300	43799			7557	7820
Team	16
	LUDOX	H2O		Fluorecein	25	12.5	6.25	3.125	1.5625	0.78125	0.390625	0.195312	0.0976562	0.0488281	0.0244141	0
replicate 1	0.048	0.034		replicate 1	2071	1205	712	345	167	79	37	17	11	6	3	3
replicate 2	0.044	0.039		replicate 2	2074	1187	842	249	154	88	38	19	9	5	4	0
replicate 3	0.043	0.034		replicate 3	2043	1235	706	374	163	78	40	22	12	8	6	1
replicate 4	0.047	0.036		replicate 4	2088	1227	696	366	171	86	40	22	13	7	6	2
	positive control		negative control		device 1		device 2		device 3		media+chloramphenicol
	replicate 1	replicate 2	replicate 1	replicate 2	replicate 1	replicate 2	replicate 1	replicate 2	replicate 1	replicate 2
Abs600	5218	4209	7076	6865	1840	4124	911	939	892	1072	942	897
Fluorescence	270	246	12	13	101	143	573	594	18	15	27	20
Team	17
	LUDOX	H2O		Fluorecein	25	12.5	6.25	3.125	1.5625	0.78125	0.390625	0.195312	0.0976562	0.0488281	0.0244141	0
replicate 1	25	8		replicate 1	44141	29606	19122	11134	6721	3611	1997	1245	863	577	395	7
replicate 2	26	7		replicate 2	46085	30410	20260	11978	6709	3634	2065	1273	867	647	399	6
replicate 3	25	8		replicate 3	46122	32020	19658	11823	6527	3357	1913	1133	698	478	381	7
replicate 4	24	7		replicate 4	47979	32665	19800	11506	6029	3210	1716	1020	601	406	357	8
	positive control		negative control		device 1		device 2		device 3		media+chloramphenicol
	replicate 1	replicate 2	replicate 1	replicate 2	replicate 1	replicate 2	replicate 1	replicate 2	replicate 1	replicate 2
Abs600	0.2665	0.2665	0.2783	0.2809	0.079	0.1586	0.2724	0.2753	0.2763	0.2741	0.0578	0.0574
Fluorescence	3264	3107	562	589	2207	6252	4245	4205	604	604	535	533
Team	18
	LUDOX	H2O		Fluorecein	25	12.5	6.25	3.125	1.5625	0.78125	0.390625	0.195312	0.0976562	0.0488281	0.0244141	0
replicate 1	0.03425	0.023		replicate 1	124.435	101.706	76.6504	47.4106	27.2462	15.0226	8.1067	4.65292	2.84279	1.99794	1.54253	1
replicate 2	0.03375	0.023		replicate 2	122.546	110.158	62.5164	45.9718	34.0499	32.4342	16.4488	9.40458	5.52816	3.54824	2.45726	1
replicate 3	0.0345	0.0245		replicate 3	124.435	101.706	76.6504	47.4106	27.2462	15.0226	8.1067	4.65292	2.84279	1.99794	1.54253	1
replicate 4	0.03325	0.0235		replicate 4	125.033	103.023	37.2292	45.6083	24.8544	39.5704	16.8767	8.04272	4.54932	2.34676	2.24883	1
	positive control		negative control		device 1		device 2		device 3		media+chloramphenicol
	replicate 1	replicate 2	replicate 1	replicate 2	replicate 1	replicate 2	replicate 1	replicate 2	replicate 1	replicate 2
Abs600	0.87	0.838	0.72	0.751	0.619	0.647	0.761	0.748	0.733	0.731	0.127	0.108
Fluorescence	13845886	13189889	2539982	2625480	40373144	40220450	26021333	25795984	2833496	2738312	2169564	2215592
Team	19
	LUDOX	H2O		Fluorecein	25	12.5	6.25	3.125	1.5625	0.78125	0.390625	0.195312	0.0976562	0.0488281	0.0244141	0
replicate 1	0.056	0.046		replicate 1	7485.3	5363.6	2708.5	1397.2	754.51	342.4	191.91	95.683	52.765	72.865	14.185	1.583
replicate 2	0.056	0.044		replicate 2	7807.6	5113.2	2665.2	1504.2	711.56	367.4	219.19	133.42	79.839	46.925	32.849	1.25
replicate 3	0.054	0.046		replicate 3	7438.5	4882.6	2692.8	1357.4	697.04	416.86	203.97	115.47	70.608	41.723	24.908	1.247
replicate 4	0.056	0.046		replicate 4	7465.6	4628.4	2735	1334.7	779.89	449.04	242.69	148.17	93.355	60.175	41.599	1.19
	positive control		negative control		device 1		device 2		device 3		media+chloramphenicol
	replicate 1	replicate 2	replicate 1	replicate 2	replicate 1	replicate 2	replicate 1	replicate 2	replicate 1	replicate 2
Abs600	0.181	0.175	0.232	0.217	0.147	0.139	0.202	0.201	0.198	0.205	0.045	0.044
Fluorescence	210.31	243.34	53.019	52.659	347.21	334.45	345.18	256.27	63.317	58.397	53.707	59.18
Team	20
	LUDOX	H2O		Fluorecein	25	12.5	6.25	3.125	1.5625	0.78125	0.390625	0.195312	0.0976562	0.0488281	0.0244141	0
replicate 1	0.044	0.036		replicate 1	74653	43757	27438	15677	9197	5583	3766	2729	2069	1693	1474	1085
replicate 2	0.043	0.038		replicate 2	81948	47267	28211	15543	8754	5385	3575	2697	2311	1829	1515	965
replicate 3	0.044	0.038		replicate 3	83650	39259	30100	16427	9755	5645	3767	2694	2113	1776	1635	1092
replicate 4	0.044	0.037		replicate 4	79593	46716	27810	16193	8814	5437	3648	2648	2179	1848	1611	1084
	positive control		negative control		device 1		device 2		device 3		media+chloramphenicol
	replicate 1	replicate 2	replicate 1	replicate 2	replicate 1	replicate 2	replicate 1	replicate 2	replicate 1	replicate 2
Abs600	0.566	0.51	0.672	0.67	0.605	0.592	0.508	0.565	0.52	0.605	0.042	0.043
Fluorescence	4262	4339	2013	1985	2061	2131	5497	6282	2058	2040	1471	1494
Team	21
	LUDOX	H2O		Fluorecein	25	12.5	6.25	3.125	1.5625	0.78125	0.390625	0.195312	0.0976562	0.0488281	0.0244141	0
replicate 1	0.0612	0.0461		replicate 1	43510	34262	18144	9101	4504	2243	1084	552	294	165	115	50
replicate 2	0.0533	0.0384		replicate 2	41726	21416	11161	5509	2630	1361	656	351	186	112	75	45
replicate 3	0.0533	0.0391		replicate 3	37152	19870	10777	5537	2801	1443	742	383	206	122	82	45
replicate 4	0.0546	0.0395		replicate 4	43618	22804	11758	5802	2939	1477	742	404	234	156	115	79
	positive control		negative control		device 1		device 2		device 3		media+chloramphenicol
	replicate 1	replicate 2	replicate 1	replicate 2	replicate 1	replicate 2	replicate 1	replicate 2	replicate 1	replicate 2
Abs600	0.4162	0.398	0.3572	0.3374	0.1191	0.1189	0.387	0.3702	0.3338	0.3422	0.0546	0.0524
Fluorescence	20853	21560	1411	1394	32597	31391	47184	43998	1969	2112	1374	1336
Team	22
	LUDOX	H2O		Fluorecein	25	12.5	6.25	3.125	1.5625	0.78125	0.390625	0.195312	0.0976562	0.0488281	0.0244141	0
replicate 1	0.047	0.042		replicate 1	8193247	7033922	4763512	3015576	1692978	917684	479736	248786	128152	67286	37872	22692
replicate 2	0.05	0.044		replicate 2	8567514	6835247	4865289	3354287	1458925	951762	465217	224713	126472	64598	34518	24573
replicate 3	0.047	0.043		replicate 3	7956824	7145892	4741257	3249612	1327463	964251	468273	214836	114325	63274	36275	20147
replicate 4	0.053	0.043		replicate 4	8025437	7233677	4258613	3175194	1338491	963547	478156	249543	138753	68792	37461	18476
	positive control		negative control		device 1		device 2		device 3		media+chloramphenicol
	replicate 1	replicate 2	replicate 1	replicate 2	replicate 1	replicate 2	replicate 1	replicate 2	replicate 1	replicate 2
Abs600	0.5	0.52	0.38	0.4	0.6	0.61	0.48	0.5	0.59	0.6	0	0
Fluorescence	452984	452984	370770	370770	456534	456534	461058	461058	357718	357718	0	0
Team	23
	LUDOX	H2O		Fluorecein	25	12.5	6.25	3.125	1.5625	0.78125	0.390625	0.195312	0.0976562	0.0488281	0.0244141	0
replicate 1	0.0517	0.0442		replicate 1	39807	29362	16629	8648	4327	2123	1049	496	299	97	57	1
replicate 2	0.0513	0.0438		replicate 2	43032	28852	16782	8861	4455	2269	1090	354	341	133	66	1
replicate 3	0.0511	0.0472		replicate 3	43246	29393	16997	8460	4863	1835	1034	523	233	116	58	0
replicate 4	0.0501	0.048		replicate 4	42189	30711	14989	8213	3950	2042	1091	492	207	110	53	0
	positive control		negative control		device 1		device 2		device 3		media+chloramphenicol
	replicate 1	replicate 2	replicate 1	replicate 2	replicate 1	replicate 2	replicate 1	replicate 2	replicate 1	replicate 2
Abs600	0.5211	0.5435	0.5932	0.5309	0.0631	0.0606	0.5787	0.3675	0.6266	0.5116	0.0474	0.0475
Fluorescence	15902	19776	1194	1135	3280	3339	31035	25796	1785	1475	839	842
Team	24
	LUDOX	H2O		Fluorecein	25	125	62.5	31.25	15.625	7.8125	3.90625	1.95312	0.976562	0.488281	0.244141	0
replicate 1	0.046	0.036		replicate 1	196680	123556	67174	37373	18919	9535	4677	2299	1188	607	471	14
replicate 2	0.044	0.036		replicate 2	213537	126801	70327	35728	19003	9471	4779	2298	1000	563	309	13
replicate 3	0.044	0.033		replicate 3	209686	120793	69760	36440	18374	9400	4605	2334	1150	334	711	18
replicate 4	0.045	0.036		replicate 4	216725	115438	67432	35745	18232	8594	4244	2248	1072	632	319	19
	positive control		negative control		device 1		device 2		device 3		media+chloramphenicol
	replicate 1	replicate 2	replicate 1	replicate 2	replicate 1	replicate 2	replicate 1	replicate 2	replicate 1	replicate 2
Abs600	0.25	0.26	0.276	0.267	0.062	0.061	0.289	0.29	0.27	0.282	0.053	0.053
Fluorescence	4800	5157	1270	1150	3446	3794	10460	10546	1310	1429	781	774
Team	25
	LUDOX	H2O		Fluorecein	25	12.5	6.25	3.125	1.5625	0.78125	0.390625	0.195312	0.0976562	0.0488281	0.0244141	0
replicate 1				replicate 1	72930	48313	30122	16616	9469	5514	3636	2268	1727	1036	599	349
replicate 2				replicate 2	72470	49142	29454	16084	9272	5238	3032	1786	1288	816	483	326
replicate 3				replicate 3	73534	48330	29196	16221	9019	5038	3134	1780	1387	977	928	667
replicate 4				replicate 4	73554	47946	29568	16501	9149	5213	3213	2032	1237	791	515	364
	positive control		negative control		device 1		device 2		device 3		media+chloramphenicol
	replicate 1	replicate 2	replicate 1	replicate 2	replicate 1	replicate 2	replicate 1	replicate 2	replicate 1	replicate 2
Abs600	0.331	0.317	0.358	0.337	0.107	0.047	0.348	0.308	0.338	0.338	0.043	0.043
Fluorescence	3785	3874	1142	1181	3623	1247	5561	4359	1181	1203	915	930
Team	26
	LUDOX	H2O		Fluorecein	25	12.5	6.25	3.125	1.5625	0.78125	0.390625	0.195312	0.0976562	0.0488281	0.0244141	0
replicate 1	0.0849019	0.0758264		replicate 1	1324929	844475	493012	269880	138955	73037	37264	19682	10669	5959	3774	281
replicate 2	0.086191	0.0776203		replicate 2	1414250	861308	486151	269813	143701	76815	43930	21823	11684	6345	3366	259
replicate 3	0.0861442	0.0776479		replicate 3	1388105	872895	501624	272149	139154	69835	35897	18404	9479	5205	2834	286
replicate 4	0.0862774	0.0773702		replicate 4	1371374	894211	496542	256215	148249	73344	33915	17839	9335	5021	3022	249
	positive control		negative control		device 1		device 2		device 3		media+chloramphenicol
	replicate 1	replicate 2	replicate 1	replicate 2	replicate 1	replicate 2	replicate 1	replicate 2	replicate 1	replicate 2
Abs600	0.0353919	0.0349274	0.0357347	0.0355344	0.0365483	0.0367515	0.0349244	0.0350542	0.0348852	0.0347947	0.0356649	0.0398378
Fluorescence	11655	11125	11453	11670	11576	11970	11276	11460	11594	10816	10820	10648
Team	27
	LUDOX	H2O		Fluorecein	25	12.5	6.25	3.125	1.5625	0.78125	0.390625	0.195312	0.0976562	0.0488281	0.0244141	0
replicate 1	0.042	0.032		replicate 1	51306	28475	15274	8283	4555	2613	1451	876	993	526	297	2
replicate 2	0.042	0.034		replicate 2	51705	27830	17509	9479	4974	2418	1313	651	348	191	105	1
replicate 3	0.043	0.035		replicate 3	51787	28339	17001	9277	5028	2499	1294	688	358	195	105	5
replicate 4	0.044	0.034		replicate 4	52109	28552	16986	9213	4983	2416	1308	671	357	191	114	5
	positive control		negative control		device 1		device 2		device 3		media+chloramphenicol
	replicate 1	replicate 2	replicate 1	replicate 2	replicate 1	replicate 2	replicate 1	replicate 2	replicate 1	replicate 2
Abs600	0.363	0.424	0.375	0.49	0.111	0.256	0.388	0.41	0.406	0.39	0.043	0.043
Fluorescence	3540	4073	298	346	5835	10643	5699	5786	387	376	119	133
Team	28
	LUDOX	H2O		Fluorecein	25	12.5	6.25	3.125	1.5625	0.78125	0.390625	0.195312	0.0976562	0.0488281	0.0244141	0
replicate 1	0.0271	0.0218		replicate 1	53071	39208	26264	15587	8376	4361	2435	1138	672	358	235	83
replicate 2	0.0278	0.0223		replicate 2	53659	39521	25709	14561	8162	4221	2225	1213	449	368	233	163
replicate 3	0.0279	0.029		replicate 3	54410	39698	24777	14862	8260	3585	2146	1207	654	366	228	85
replicate 4	0.0278	0.0225		replicate 4	54041	39258	25482	13460	8756	4144	2530	1243	673	410	210	98
	positive control		negative control		device 1		device 2		device 3		media+chloramphenicol
	replicate 1	replicate 2	replicate 1	replicate 2	replicate 1	replicate 2	replicate 1	replicate 2	replicate 1	replicate 2
Abs600	480	495	498	523	273	244	465	478	477	479	228	217
Fluorescence	345	354	88	84	234	141	602	531	88	90	77	73
Team	29
	LUDOX	H2O		Fluorecein	25	12.5	6.25	3.125	1.5625	0.78125	0.390625	0.195312	0.0976562	0.0488281	0.0244141	0
replicate 1	0.03	0.02		replicate 1	77862	73137	63404	46546	28664	16085	8677	4435	2190	1094	550	6
replicate 2	0.03	0.021		replicate 2	76772	72211	63793	45861	28792	16061	8386	4325	2132	1081	537	13
replicate 3	0.031	0.022		replicate 3	77077	73030	62137	44872	27904	15531	8123	4080	1846	1136	561	10
replicate 4	0.03	0.02		replicate 4	76807	73037	62873	45138	28151	15493	8110	4267	2054	1010	507	264
	positive control		negative control		device 1		device 2		device 3		media+chloramphenicol
	replicate 1	replicate 2	replicate 1	replicate 2	replicate 1	replicate 2	replicate 1	replicate 2	replicate 1	replicate 2
Abs600	0.367	0.349	0.357	0.362	0.354	0.322	0.369	0.332	0.372	0.347	0.022	0.023
Fluorescence	613	552	54	58	1129	973	46	49	71	71	38	37
Team	30
	LUDOX	H2O		Fluorecein	25	12.5	6.25	3.125	1.5625	0.78125	0.390625	0.195312	0.0976562	0.0488281	0.0244141	0
replicate 1	0.0452785	0.0396075		replicate 1	641.555	338.973	176.799	91.6563	44.2845	20.5538	9.74938	4.87395	2.26477	1.0694	0.538697	0.0813912
replicate 2	0.0445964	0.0393678		replicate 2	637.906	335.819	174.253	90.0009	42.5376	20.3311	8.84172	4.57741	2.16426	1.04464	0.509437	0.0831689
replicate 3	0.0429054	0.0410201		replicate 3	641.982	333.176	169.001	85.8107	42.1273	20.0954	9.49041	4.85301	2.07056	1.02855	0.525379	0.0943353
replicate 4	0.0432432	0.0388535		replicate 4	603.053	320.137	178.04	84.3011	41.3794	19.5633	9.46257	4.48466	2.04664	1.06674	0.535875	0.0889756
	positive control		negative control		device 1		device 2		device 3		media+chloramphenicol
	replicate 1	replicate 2	replicate 1	replicate 2	replicate 1	replicate 2	replicate 1	replicate 2	replicate 1	replicate 2
Abs600	0.475318	0.434394	0.544416	0.544715	0.184997	0.114572	0.543101	0.55921	0.474715	0.542235	0.0565963	0.0592286
Fluorescence	84.5607	62.1285	4.48028	4.45903	40.4415	55.0126	114.04	103.74	5.77626	6.46248	3.62762	3.53547
Team	31
	LUDOX	H2O		Fluorecein	25	12.5	6.25	3.125	1.5625	0.78125	0.390625	0.195312	0.0976562	0.0488281	0.0244141	0
replicate 1	0.042	0.036		replicate 1	11641	7598	4127	1988	947	427	216	139	94	60	38	10
replicate 2	0.042	0.035		replicate 2	12240	6773	3685	1661	940	430	253	147	63	59	44	12
replicate 3	0.045	0.035		replicate 3	12026	6854	3774	1722	944	433	243	93	66	57	50	12
replicate 4	0.041	0.035		replicate 4	13034	7732	4337	1923	995	509	261	75	66	74	57	16
	positive control		negative control		device 1		device 2		device 3		media+chloramphenicol
	replicate 1	replicate 2	replicate 1	replicate 2	replicate 1	replicate 2	replicate 1	replicate 2	replicate 1	replicate 2
Abs600	0.234	0.266	0.042	0.043	0.077	0.084	0.259	0.249	0.302	0.282	0.039	0.041
Fluorescence	3580	3539	3588	3566	2887	3582	3715	3668	3646	3582	3679	3108
Team	32
	LUDOX	H2O		Fluorecein	25	12.5	6.25	3.125	1.5625	0.78125	0.390625	0.195312	0.0976562	0.0488281	0.0244141	0
replicate 1	0.0461	0.0459		replicate 1	37071	21746	13506	7739	3891	1907	1046	550	295	161	90	9
replicate 2	0.0465	0.0422		replicate 2	37132	23350	13380	7080	3700	1883	981	515	274	152	86	9
replicate 3	0.0467	0.041		replicate 3	37596	23115	13717	7621	3768	1944	1016	539	303	161	91	9
replicate 4	0.0459	0.0395		replicate 4	35868	22661	12978	6778	3601	1824	925	482	252	130	78	9
	positive control		negative control		device 1		device 2		device 3		media+chloramphenicol
	replicate 1	replicate 2	replicate 1	replicate 2	replicate 1	replicate 2	replicate 1	replicate 2	replicate 1	replicate 2
Abs600	0.4336	0.4742	0.5514	0.5387	0.2424	0.4042	0.4781	0.4898	0.403	0.5397	0.0389	0.0398
Fluorescence	3147	3728	680	683	6564	4594	6372	5597	910	937	538	433
Team	33
	LUDOX	H2O		Fluorecein	25	12.5	6.25	3.125	1.5625	0.78125	0.390625	0.195312	0.0976562	0.0488281	0.0244141	0
replicate 1	0.044	0.037		replicate 1	3233	2187	859	476	298	117	76	46	26	20	22	13
replicate 2	0.045	0.037		replicate 2	3692	1538	873	497	283	107	75	50	23	19	20	13
replicate 3	0.046	0.037		replicate 3	3597	1650	1014	522	286	150	78	73	17	18	20	14
replicate 4	0.047	0.036		replicate 4	3552	1649	934	573	304	150	79	50	33	14	19	13
	positive control		negative control		device 1		device 2		device 3		media+chloramphenicol
	replicate 1	replicate 2	replicate 1	replicate 2	replicate 1	replicate 2	replicate 1	replicate 2	replicate 1	replicate 2
Abs600	0.207	0.223	0.226	0.244	0.105	0.113	0.219	0.232	0.226	0.244	0.049	0.05
Fluorescence	167	175	43	47	234	243	174	197	46	49	46	44
Team	34
	LUDOX	H2O		Fluorecein	25	12.5	6.25	3.125	1.5625	0.78125	0.390625	0.195312	0.0976562	0.0488281	0.0244141	0
replicate 1	0.063	0.051		replicate 1	54795	52289	43916	30767	19006	11024	5988	3515	1513	955	478	20
replicate 2	0.068	0.054		replicate 2	55424	52266	43858	30896	20331	11329	6362	3425	1949	966	492	18
replicate 3	0.064	0.059		replicate 3	55066	52388	43910	31464	19946	11410	6078	3548	1965	988	599	18
replicate 4	0.062	0.054		replicate 4	54903	52169	43940	31022	19849	11151	6203	3158	1713	918	494	18
	positive control		negative control		device 1		device 2		device 3		media+chloramphenicol
	replicate 1	replicate 2	replicate 1	replicate 2	replicate 1	replicate 2	replicate 1	replicate 2	replicate 1	replicate 2
Abs600	0.367	0.362	0.366	0.354	0.434	0.366	0.353	0.347	0.361	0.347	0.022	0.022
Fluorescence	1097	1108	307	246	1166	1271	935	777	279	251	146	152
Team	35
	LUDOX	H2O		Fluorecein	25	12.5	6.25	3.125	1.5625	0.78125	0.390625	0.195312	0.0976562	0.0488281	0.0244141	0
replicate 1	0.0543	0.0461		replicate 1	OVER	OVER	48714	26591	13174	6409	3286	1745	1003	675	493	339
replicate 2	0.057	0.048		replicate 2	OVER	OVER	47420	27405	13380	5273	3027	1575	937	617	467	333
replicate 3	0.0574	0.0476		replicate 3	OVER	OVER	50564	23144	11221	6022	3330	1744	954	650	453	319
replicate 4	0.0573	0.0483		replicate 4	OVER	OVER	52134	26906	14221	6669	3451	1880	1026	687	499	318
	positive control		negative control		device 1		device 2		device 3		media+chloramphenicol
	replicate 1	replicate 2	replicate 1	replicate 2	replicate 1	replicate 2	replicate 1	replicate 2	replicate 1	replicate 2
Abs600	0.4748	0.4757	0.6775	0.6735	0.3798	0.3651	0.4739	0.4894	0.5706	0.5477	0.2004	0.2127
Fluorescence	49688	48873	8256	8177	26435	18251	INVALID	OVER	9761	9265	6488	6186
Team	36
	LUDOX	H2O		Fluorecein	25	12.5	6.25	3.125	1.5625	0.78125	0.390625	0.195312	0.0976562	0.0488281	0.0244141	0
replicate 1	0.0957673	0.0904224		replicate 1	319.052	195.981	108.016	58.0161	30.4179	15.8796	8.28745	4.73468	2.89264	1.92861	1.42414	1.16778
replicate 2	0.110754	0.0886119		replicate 2	333.789	201.584	110.322	60.0085	30.544	15.804	8.1639	5.31907	3.07112	1.95491	1.48254	1.17004
replicate 3	0.0997401	0.0936034		replicate 3	342.452	194.66	109.083	60.0204	29.7422	15.7477	7.81791	4.09458	2.50593	1.64274	1.25957	1.08813
replicate 4	0.0957795	0.0857657		replicate 4	342.13	199.134	107.935	63.1249	32.3015	15.8605	8.50917	4.69329	3.1225	1.97384	1.62262	1.30165
	positive control		negative control		device 1		device 2		device 3		media+chloramphenicol
	replicate 1	replicate 2	replicate 1	replicate 2	replicate 1	replicate 2	replicate 1	replicate 2	replicate 1	replicate 2
Abs600	0.553356	0.470395	0.908607	0.78428	0.347255	0.378419	0.51416	0.50129	0.491589	0.504487	0.0944629	0.0951276
Fluorescence	28.5175	24.7447	2.59831	2.60051	82.9063	98.27	75.7658	69.388	3.61666	3.47031	2.11917	1.99321
Team	37
	LUDOX	H2O		Fluorecein	25	12.5	6.25	3.125	1.5625	0.78125	0.390625	0.195312	0.0976562	0.0488281	0.0244141	0
replicate 1	0.0492	0.0452		replicate 1	14026.7	8560.99	5160.09	3035.06	1749.96	1045.47	668.82	438.777	329.76	275.73	232.645	177.644
replicate 2	0.0513	0.0447		replicate 2	17027.9	6688.73	6287.88	3140.93	1886.99	1101.5	707.469	466.514	324.182	271.022	229.897	174.433
replicate 3	0.0498	0.0461		replicate 3	16755	4215.33	8489.46	3497.33	2015.3	1210.59	757.509	499.559	347.338	283.881	236.375	179.959
replicate 4	0.0512	0.0449		replicate 4	14274.4	8426.72	5253.53	3252.42	1649.18	1024.91	707.624	402.89	345.437	261.159	247.028	175.793
	positive control		negative control		device 1		device 2		device 3		media+chloramphenicol
	replicate 1	replicate 2	replicate 1	replicate 2	replicate 1	replicate 2	replicate 1	replicate 2	replicate 1	replicate 2
Abs600	0.2044	0.1982	0.1998	0.1975	0.1242	0.0937	0.1933	0.1941	0.2012	0.1845	0.0482	0.0482
Fluorescence	1937.16	1865.18	370.038	377.115	4652.58	3295.8	3762.13	3077.28	447.927	396.296	324.052	313.814
Team	38
	LUDOX	H2O		Fluorecein	25	12.5	6.25	3.125	1.5625	0.78125	0.390625	0.195312	0.0976562	0.0488281	0.0244141	0
replicate 1	1.976	0.039		replicate 1	64734	37913	21313	11725	6139	3341	1542	716	359	187	95	1
replicate 2	1.937	0.04		replicate 2	70312	40024	22118	11971	5840	2882	1404	678	343	173	92	2
replicate 3	2.016	0.042		replicate 3	67393	41012	22885	12501	6359	3022	1467	704	415	164	154	1
replicate 4	1.902	0.04		replicate 4	69129	39264	23199	12582	6427	3199	1563	721	460	198	163	1
	positive control		negative control		device 1		device 2		device 3		media+chloramphenicol
	replicate 1	replicate 2	replicate 1	replicate 2	replicate 1	replicate 2	replicate 1	replicate 2	replicate 1	replicate 2
Abs600	0.269	0.386	0.36	0.37	0.073	0.08	0.336	0.342	0.352	0.415	0.054	0.058
Fluorescence	6894	5406	357	352	1141	2370	8025	9787	445	398	290	271
Team	39
	LUDOX	H2O		Fluorecein	25	12.5	6.25	3.125	1.5625	0.78125	0.390625	0.195312	0.0976562	0.0488281	0.0244141	0
replicate 1	1.223	0.039		replicate 1	12399	7290	4334	1987	1776	893	513	325	297	232	234	141
replicate 2	1.643	0.037		replicate 2	15359	6550	3656	1997	1427	751	506	335	301	171	212	128
replicate 3	1.569	0.039		replicate 3	13211	8162	4577	2475	1466	837	515	373	250	283	242	141
replicate 4	1.536	0.039		replicate 4	13872	8267	4660	2666	1429	819	490	364	290	279	219	88
	positive control		negative control		device 1		device 2		device 3		media+chloramphenicol
	replicate 1	replicate 2	replicate 1	replicate 2	replicate 1	replicate 2	replicate 1	replicate 2	replicate 1	replicate 2
Abs600	0.247	0.217	0.203	0.212	0.166	0.169	0.199	0.192	0.191	0.195	0.045	0.045
Fluorescence	724	640	348	349	1098	1309	715	766	359	314	279	293
Team	40
	LUDOX	H2O		Fluorecein	25	12.5	6.25	3.125	1.5625	0.78125	0.390625	0.195312	0.0976562	0.0488281	0.0244141	0
replicate 1	1.489	0.036		replicate 1	22198	28638	33420	35196	34988	31745	25217	16924	12044	5501	3050	5
replicate 2	0.692	0.036		replicate 2	21916	27221	31303	32510	31253	29130	22379	14568	14339	4754	2418	5
replicate 3	0.41	0.036		replicate 3	22107	26352	31379	31945	30959	26581	21522	12559	8373	4372	1787	6
replicate 4	0.202	0.036		replicate 4	21946	27097	31643	32271	30574	26218	19161	15613	5493	4857	2444	6
	positive control		negative control		device 1		device 2		device 3		media+chloramphenicol
	replicate 1	replicate 2	replicate 1	replicate 2	replicate 1	replicate 2	replicate 1	replicate 2	replicate 1	replicate 2
Abs600	0.515	0.529	0.548	0.578	0.504	0.536	0.493	0.553	0.582	0.508	0.041	0.048
Fluorescence	324	307	25	31	2097	2479	429	455	33	31	16	22
Team	41
	LUDOX	H2O		Fluorecein	25	12.5	6.25	3.125	1.5625	0.78125	0.390625	0.195312	0.0976562	0.0488281	0.0244141	0
replicate 1	0.04313	0.03609		replicate 1	4975.63	3145.81	1854.16	1111.11	642.739	363.972	265.244	159.266	105.844	100.718	150.084	23.7951
replicate 2	0.04455	0.03614		replicate 2	5424.89	3274.65	1944.04	1127.86	660.177	374.157	210.83	121.512	161.303	99.5769	66.75	80.9541
replicate 3	0.03914	0.03505		replicate 3	4972.61	3384.48	2086.04	1267.73	700.375	408.034	240.649	181.664	101.196	171.578	51.266	166.494
replicate 4	0.04376	0.03586		replicate 4	5625.73	3430.85	1974.46	1189.23	672.366	473.443	224.792	249.682	77.1045	124.598	38.4575	209.967
	positive control		negative control		device 1		device 2		device 3		media+chloramphenicol
	replicate 1	replicate 2	replicate 1	replicate 2	replicate 1	replicate 2	replicate 1	replicate 2	replicate 1	replicate 2
Abs600	0.56605	0.50253	0.51919	0.53836	0.10561	0.09286	0.57328	0.58788	0.53606	0.60303	0.0374	0.03712
Fluorescence	718.899	552.167	15.3871	16.3216	147.515	160.634	921.777	812.871	26.2246	23.6335	12.069	11.8831
Team	42
	LUDOX	H2O		Fluorecein	25	12.5	6.25	3.125	1.5625	0.78125	0.390625	0.195312	0.0976562	0.0488281	0.0244141	0
replicate 1	0.047	0.039		replicate 1	519014	414892	317775	206824	124818	71250	38279	23683	14391	8088	4829	928
replicate 2	0.047	0.038		replicate 2	529119	455131	331364	220117	136949	85777	55951	26987	14539	8358	5210	928
replicate 3	0.048	0.039		replicate 3	530399	459711	339731	226993	140645	82831	49136	28846	16561	10066	5797	922
replicate 4	0.048	0.038		replicate 4	533765	466707	341648	226948	143429	87823	51954	26580	15107	8944	4871	932
	positive control		negative control		device 1		device 2		device 3		media+chloramphenicol
	replicate 1	replicate 2	replicate 1	replicate 2	replicate 1	replicate 2	replicate 1	replicate 2	replicate 1	replicate 2
Abs600	0.334	0.337	0.344	0.361	0.32	0.304	0.347	0.33	0.395	0.392	0.045	0.044
Fluorescence	57106	55477	7627	7871	81341	59344	66782	64912	9547	9435	6260	6443
Team	43
	LUDOX	H2O		Fluorecein	25	12.5	6.25	3.125	1.5625	0.78125	0.390625	0.195312	0.0976562	0.0488281	0.0244141	0
replicate 1	0.081	0.002		replicate 1	590.287	370.657	265.016	144.207	68.75	13.305	6.248	1.47	-0.111	-0.778	0.453	0
replicate 2	0.102	0.003		replicate 2
replicate 3	0.147	0.001		replicate 3
replicate 4	0.207	0.003		replicate 4
	positive control		negative control		device 1		device 2		device 3		media+chloramphenicol
	replicate 1	replicate 2	replicate 1	replicate 2	replicate 1	replicate 2	replicate 1	replicate 2	replicate 1	replicate 2
Abs600	1.12	1.177	1.244	1.258	0.04	0.026	1.194	1.174	1.299	1.274	0	0
Fluorescence	74.805	81.342	2.938	3.324	19.921	20.09	116.722	102.432	4.687	4.139	0	0
Team	44
	LUDOX	H2O		Fluorecein	25	12.5	6.25	3.125	1.5625	0.78125	0.390625	0.195312	0.0976562	0.0488281	0.0244141	0
replicate 1	0.0384	0.0323		replicate 1	41099	21966	13210	8575	4942	3497	2536	2138	1839	1665	1622	1549
replicate 2	0.039	0.0332		replicate 2	41915	23500	11457	9668	5288	3428	2513	2058	1710	1704	1574	1515
replicate 3	0.0407	0.0351		replicate 3	40715	22169	14143	6750	6117	3376	2447	2030	1757	1542	1547	1503
replicate 4	0.0416	0.0343		replicate 4	40948	21228	14237	8656	5120	3317	2473	1997	1634	1504	1531	1440
	positive control		negative control		device 1		device 2		device 3		media+chloramphenicol
	replicate 1	replicate 2	replicate 1	replicate 2	replicate 1	replicate 2	replicate 1	replicate 2	replicate 1	replicate 2
Abs600	0.2252	0.2355	0.2222	0.2237	0.1441	0.1352	0.2323	0.3031	0.2321	0.3277	0.0387	0.038
Fluorescence	57305	58593	52119	51774	63079	60645	59160	60304	52641	56012	32694	34591
Team	45
	LUDOX	H2O		Fluorecein	25	12.5	6.25	3.125	1.5625	0.78125	0.390625	0.195312	0.0976562	0.0488281	0.0244141	0
replicate 1	0.044	0.036		replicate 1	24997	16343	9820	5254	2838	1459	756	387	209	116	69	12
replicate 2	0.044	0.035		replicate 2	24891	17019	9587	5136	2740	1413	761	381	193	109	60	13
replicate 3	0.044	0.036		replicate 3	25414	12865	6753	3512	1885	985	553	296	168	100	54	14
replicate 4	0.049	0.035		replicate 4	25446	12740	6657	3470	1865	971	541	301	163	98	61	12
	positive control		negative control		device 1		device 2		device 3		media+chloramphenicol
	replicate 1	replicate 2	replicate 1	replicate 2	replicate 1	replicate 2	replicate 1	replicate 2	replicate 1	replicate 2
Abs600	0.37	0.392	0.496	0.382	0.244	0.16	0.382	0.451	0.438	0.505	0.042	0.043
Fluorescence	1819	2014	218	200	825	485	2000	2674	232	215	187	183
Team	46
	LUDOX	H2O		Fluorecein	25	12.5	6.25	3.125	1.5625	0.78125	0.390625	0.195312	0.0976562	0.0488281	0.0244141	0
replicate 1	2.105	0.035		replicate 1	39920	26655	15589	9116	4967	2704	1618	965	611	322	229	16
replicate 2	1.976	0.037		replicate 2	43144	28859	14925	8904	5157	2830	1475	869	588	262	134	16
replicate 3	1.99	0.04		replicate 3	48903	21111	16818	11309	2227	2036	1056	672	356	186	104	12
replicate 4	1.726	0.039		replicate 4	39356	27388	17743	9122	5470	2978	1691	970	498	272	167	11
	positive control		negative control		device 1		device 2		device 3		media+chloramphenicol
	replicate 1	replicate 2	replicate 1	replicate 2	replicate 1	replicate 2	replicate 1	replicate 2	replicate 1	replicate 2
Abs600	0.464	0.432	0.556	0.514	0.483	0.599	0.599	0.79	0.513	0.539	0.039	0.039
Fluorescence	19162	17686	3164	2733	2760	3214	40535	47148	3516	3301	740	642
Team	47
	LUDOX	H2O		Fluorecein	25	12.5	6.25	3.125	1.5625	0.78125	0.390625	0.195312	0.0976562	0.0488281	0.0244141	0
replicate 1	0.05	0.041		replicate 1	57592	39370	23385	13353	7344	4063	2382	1294	792	587	467	31
replicate 2	0.059	0.041		replicate 2	69590	40325	23173	12466	6961	4191	2398	1407	817	603	460	37
replicate 3	0.057	0.046		replicate 3	69934	39921	22595	13548	7095	3815	2130	1242	767	559	408	31
replicate 4	0.051	0.04		replicate 4	69465	40668	22810	13086	6924	4181	2484	1400	870	649	452	14
	positive control		negative control		device 1		device 2		device 3		media+chloramphenicol
	replicate 1	replicate 2	replicate 1	replicate 2	replicate 1	replicate 2	replicate 1	replicate 2	replicate 1	replicate 2
Abs600	0.341	0.334	0.357	0.363	0.29	0.122	0.37	0.361	0.38	0.379	0.047	0.045
Fluorescence	7818	7165	368	315	24729	13427	8854	11617	528	487	260	241
Team	48
	LUDOX	H2O		Fluorecein	25	12.5	6.25	3.125	1.5625	0.78125	0.390625	0.195312	0.0976562	0.0488281	0.0244141	0
replicate 1	0.0448	0.0386		replicate 1	19216	12420	6841	3637	1913	1055	554	327	184	132	108	6
replicate 2	0.045	0.0383		replicate 2	18670	12418	6888	3599	1887	1006	567	322	203	130	95	7
replicate 3	0.0437	0.0389		replicate 3	18759	12360	6791	3643	1928	1043	574	335	196	134	93	5
replicate 4	0.0445	0.0383		replicate 4	19351	12348	6951	3692	1939	1020	569	321	209	146		5
	positive control		negative control		device 1		device 2		device 3		media+chloramphenicol
	replicate 1	replicate 2	replicate 1	replicate 2	replicate 1	replicate 2	replicate 1	replicate 2	replicate 1	replicate 2
Abs600	0.3859	0.3646	0.3865	0.4029	0.1099	0.0809	0.3801	0.3818	0.3938	0.3864	0.0454	0.0455
Fluorescence	2724	2735	402	417	2605	1577	4562	4717	501	488	383	349
Team	49
	LUDOX	H2O		Fluorecein	25	12.5	6.25	3.125	1.5625	0.78125	0.390625	0.195312	0.0976562	0.0488281	0.0244141	0
replicate 1	0.0485	0.0392		replicate 1	37019	30526	10338	8878	6907	3884	2435	1358	933	591	419	126
replicate 2	0.0483	0.0403		replicate 2	55431	17754	16591	9665	4906	2378	1260	773	485	340	261	116
replicate 3	0.0478	0.0391		replicate 3	36942	32660	19884	10446	5312	2558	1301	770	484	368	282	131
replicate 4	0.0482	0.0395		replicate 4	42701	34573	19055	11108	5192	2457	1312	723	548	329	267	128
	positive control		negative control		device 1		device 2		device 3		media+chloramphenicol
	replicate 1	replicate 2	replicate 1	replicate 2	replicate 1	replicate 2	replicate 1	replicate 2	replicate 1	replicate 2
Abs600	0.3621	0.3303	0.3782	0.4004	0.4671	0.4488	0.3616	0.4584	0.5149	0.4667	0.0452	0.0481
Fluorescence	5936	3539	834	798	50557	51411	9437	14256	997	1010	703	758
Team	50
	LUDOX	H2O		Fluorecein	25	12.5	6.25	3.125	1.5625	0.78125	0.390625	0.195312	0.0976562	0.0488281	0.0244141	0
replicate 1	0.047	0.0379		replicate 1	9316	6582	4054	2332	1224	51	400	337	180	35	69	2
replicate 2	0.0475	0.0387		replicate 2	9803	6000	3358	2717	1310	647	301	170	94	47	24	2
replicate 3	0.047	0.0391		replicate 3	10751	6388	3769	2331	326	1310	496	248	127	65	33	1
replicate 4	0.0469	0.0389		replicate 4	10117	5475	4477	2319	1372	9	517	224	264	103	374	2
	positive control		negative control		device 1		device 2		device 3		media+chloramphenicol
	replicate 1	replicate 2	replicate 1	replicate 2	replicate 1	replicate 2	replicate 1	replicate 2	replicate 1	replicate 2
Abs600	0.3294	0.319	0.3874	0.3688	0.0542	0.0604	0.3755	0.3395	0.3424	0.3676	0.0438	0.0435
Fluorescence	1163	1201	49	51	171	452	2490	2290	74	83	32	31
Team	51
	LUDOX	H2O		Fluorecein	25	12.5	6.25	3.125	1.5625	0.78125	0.390625	0.195312	0.0976562	0.0488281	0.0244141	0
replicate 1	0.2582	0.228		replicate 1	34290	20515	13819	5655	3368	1325	787	353	300	94	65	38
replicate 2	0.2835	0.2468		replicate 2	62135	5703	19459	5250	2618	1247	601	304	161	98	65	36
replicate 3	0.2883	0.2582		replicate 3	65513	17325	9161	3373	3292	1128	563	301	157	101	69	36
replicate 4	0.2902	0.2455		replicate 4	64245	18065	8963	4195	2201	937	484	247	142	84	59	37
	positive control		negative control		device 1		device 2		device 3		media+chloramphenicol
	replicate 1	replicate 2	replicate 1	replicate 2	replicate 1	replicate 2	replicate 1	replicate 2	replicate 1	replicate 2
Abs600	0.47	0.4308	0.4769	0.4488	0.4782	0.457	0.4873	0.4665	0.5432	0.4867	0.363	0.3678
Fluorescence	2412	1723	171	145	5157	4204	6025	5017	130	95	126	85
Team	52
	LUDOX	H2O		Fluorecein	25	12.5	6.25	3.125	1.5625	0.78125	0.390625	0.195312	0.0976562	0.0488281	0.0244141	0
replicate 1	0.0533	0.0493		replicate 1	17782	10929	6402	3351	1730	885	450	269	177	124	111	14
replicate 2	0.056	0.053		replicate 2	17583	10765	6178	3288	1720	869	457	263	172	122	105	14
replicate 3	0.0572	0.0493		replicate 3	16795	10065	5996	3298	1596	845	439	247	148	97	85	14
replicate 4	0.056	0.048		replicate 4	18322	10230	5929	3172	1582	811	413	237	144	99	89	14
	positive control		negative control		device 1		device 2		device 3		media+chloramphenicol
	replicate 1	replicate 2	replicate 1	replicate 2	replicate 1	replicate 2	replicate 1	replicate 2	replicate 1	replicate 2
Abs600	0.3056	0.3406	0.3439	0.3737	0.0733	0.0636	0.349	0.3205	0.3561	0.4076	0.0526	0.0551
Fluorescence	1989	2548	72	69	936	1035	3906	3377	119	137	48	48
Team	53
	LUDOX	H2O		Fluorecein	25	12.5	6.25	3.125	1.5625	0.78125	0.390625	0.195312	0.0976562	0.0488281	0.0244141	0
replicate 1	0.084	0.077		replicate 1	4544	1475	785.1	428.6	238	126.7	69.65	21.38	21.58	130.4	7.054	0.881
replicate 2	0.087	0.08		replicate 2	4557	1447	780.4	427.8	238	127.1	69.91	37.11	21.73	130.9	6.869	1.023
replicate 3	0.088	0.08		replicate 3	4518	1443	775.6	428.6	238.2	126.2	69.56	37.29	21.8	129.2	6.721	1.071
replicate 4	0.089	0.085		replicate 4	4546	1432	772.4	426.4	236.1	126.2	69.5	36.98	21.83	129.8	6.734	1.631
	positive control		negative control		device 1		device 2		device 3		media+chloramphenicol
	replicate 1	replicate 2	replicate 1	replicate 2	replicate 1	replicate 2	replicate 1	replicate 2	replicate 1	replicate 2
Abs600	0.501	0.5035	0.4665	0.485	0.4325	0.492	0.358	0.36	0.4505	0.4825	0.107	0.093
Fluorescence	28.04	27.12	29.59	31.34	27.64	30.86	36.45	37.31	28.89	31.59	24.24	25.45
Team	54
	LUDOX	H2O		Fluorecein	25	12.5	6.25	3.125	1.5625	0.78125	0.390625	0.195312	0.0976562	0.0488281	0.0244141	0
replicate 1	0.0449	0.038		replicate 1	40660	27033	16368	9315	5104	2804	1481	795	420	228	127	10
replicate 2	0.042	0.0344		replicate 2	41640	27584	16751	9624	5227	2770	1456	776	397	214	114	11
replicate 3	0.0487	0.0357		replicate 3	42344	28229	17068	9694	5262	2818	1497	794	421	225	121	10
replicate 4	0.0487	0.0374		replicate 4	42626	28587	17654	9901	5429	2929	1448	757	414	221	117	10
	positive control		negative control		device 1		device 2		device 3		media+chloramphenicol
	replicate 1	replicate 2	replicate 1	replicate 2	replicate 1	replicate 2	replicate 1	replicate 2	replicate 1	replicate 2
Abs600	0.3954	0.2741	0.4279	0.4704	0.0464	0.0459	0.4056	0.3964	0.5028	0.3758	0.0387	0.0381
Fluorescence	6565	3645	110	109	958	917	10879	12088	224	310	70	70
Team	55
	LUDOX	H2O		Fluorecein	25	12.5	6.25	3.125	1.5625	0.78125	0.390625	0.195312	0.0976562	0.0488281	0.0244141	0
replicate 1	0.048	0.034		replicate 1	15219.2	9705.14	5884.55	3328.19	1921.29	1067.06	704.034	512.991	426.921	380.282	348.433	262.823
replicate 2	0.035	0.043		replicate 2	15818	9876.78	5919.46	3280.53	1782.98	1080.1	669.033	501.538	398.286	342.027	312.99	273.519
replicate 3	0.047	0.047		replicate 3	15658.4	9651.35	5677.25	3130.29	1701.23	960.165	623.549	473.27	371.705	345.876	325.483	284.687
replicate 4	0.047	0.04		replicate 4	15346.3	9220.04	5587.67	3114.12	1737.42	978.029	636.548	449.602	364.322	318.586	301.839	259.255
	positive control		negative control		device 1		device 2		device 3		media+chloramphenicol
	replicate 1	replicate 2	replicate 1	replicate 2	replicate 1	replicate 2	replicate 1	replicate 2	replicate 1	replicate 2
Abs600	0.3654	0.4366	0.4001	0.4288	0.1054	0.1047	0.3779	0.4378	0.4358	0.391
Fluorescence	1906.77	2143.36	561.754	555.638	2076.86	1878.15	3193.44	3754.26	597.692	572.562
Team	56
	LUDOX	H2O		Fluorecein	25	12.5	6.25	3.125	1.5625	0.78125	0.390625	0.195312	0.0976562	0.0488281	0.0244141	0
replicate 1	0.683	0.298		replicate 1	233527	96435	55595	29228	17453	8322	4584	2437	1145	619	354	0
replicate 2	1.029	0.317		replicate 2	234207	83382	50140	30086	16460	9053	4011	2147	1155	606	270	0
replicate 3	1.996	0.28		replicate 3	212616	63167	36524	20357	12737	6037	5173	1141	795	422	241	0
replicate 4	4.651	0.271		replicate 4	202931	83180	48327	26511	25019	9449	36790	2653	1492	741	350	0
	positive control		negative control		device 1		device 2		device 3		media+chloramphenicol
	replicate 1	replicate 2	replicate 1	replicate 2	replicate 1	replicate 2	replicate 1	replicate 2	replicate 1	replicate 2
Abs600
Fluorescence
Team	57
	LUDOX	H2O		Fluorecein	25	12.5	6.25	3.125	1.5625	0.78125	0.390625	0.195312	0.0976562	0.0488281	0.0244141	0
replicate 1	0.024	0		replicate 1	250.5	150.4	80.26	44.75	24.24	12.89	7.296	4.435	3.156	2.279	1.908	-0.0051
replicate 2	0.026	0		replicate 2	267.3	152.1	87.18	47.27	25.5	13.41	7.292	3.926	2.317	1.373	0.8271	-0.0036
replicate 3	0.025	0		replicate 3	269.8	155.3	87.38	46.76	24.24	13.03	6.886	3.659	2.195	1.209	0.7807	-0.0031
replicate 4	0.024	0		replicate 4	272.2	158.9	87.55	47.62	25.18	13.64	6.977	4.077	2.26	1.379	0.8963	-0.0048
	positive control		negative control		device 1		device 2		device 3		media+chloramphenicol
	replicate 1	replicate 2	replicate 1	replicate 2	replicate 1	replicate 2	replicate 1	replicate 2	replicate 1	replicate 2
Abs600
Fluorescence	5.891	4.203	2.412	2.461	4.31	3.494	6.474	7.721	2.048	2.479	2.065	2.068
Team	58
	LUDOX	H2O		Fluorecein	25	12.5	6.25	3.125	1.5625	0.78125	0.390625	0.195312	0.0976562	0.0488281	0.0244141	0
replicate 1	0.0402409	0.0341987		replicate 1	704169	323435	188846	105398	57887	32271	18332	9440	4907	2644	1584	224
replicate 2	0.0409832	0.0320297		replicate 2	580997	329072	191783	106441	61208	31451	17056	9466	5773	3180	1820	252
replicate 3	0.0416846	0.0323395		replicate 3	610527	328399	188063	97888	54500	29673	15616	7963	4394	2424	1474	252
replicate 4	0.042172	0.0323406		replicate 4	333346	330885	189961	105081	52024	29946	15153	7811	4184	2198	1304	214
	positive control		negative control		device 1		device 2		device 3		media+chloramphenicol
	replicate 1	replicate 2	replicate 1	replicate 2	replicate 1	replicate 2	replicate 1	replicate 2	replicate 1	replicate 2
Abs600	0.199946	0.198486	0.305221	0.296681	0.0549127	0.052414	0.266304	0.223262	0.306894	0.319851	0.0377441	0.0374264
Fluorescence	47118	43399	9340	9368	33178	35099	99664	86637	10885	11082	8799	9116
Team	59
	LUDOX	H2O		Fluorecein	25	12.5	6.25	3.125	1.5625	0.78125	0.390625	0.195312	0.0976562	0.0488281	0.0244141	0
replicate 1	0.051	0.036		replicate 1	1300	823	447	239	145	67	35	19	10	4	2	1
replicate 2	0.054	0.038		replicate 2	1235	759	420	221	119	59	31	16	8	4	2	2
replicate 3	0.052	0.039		replicate 3	1253	797	447	236	123	62	30	19	7	4	2	2
replicate 4	0.056	0.032		replicate 4	1262	799	451	236	121	76	20	15	7	4	2	2
	positive control		negative control		device 1		device 2		device 3		media+chloramphenicol
	replicate 1	replicate 2	replicate 1	replicate 2	replicate 1	replicate 2	replicate 1	replicate 2	replicate 1	replicate 2
Abs600	0.251	0.27	0.225	0.261	0.194	0.2	0.288	0.293	0.254	0.286
Fluorescence	158	171	23	25	305	295	129	146	25	28
Team	60
	LUDOX	H2O		Fluorecein	25	12.5	6.25	3.125	1.5625	0.78125	0.390625	0.195312	0.0976562	0.0488281	0.0244141	0
replicate 1	0.1409	0.0363		replicate 1	25611	18587	11161	5996	3247	1696	876	453	215	39	131	99
replicate 2	0.1465	0.0362		replicate 2	32337	18542	11067	5969	3222	1679	791	461	169	85	110	119
replicate 3	0.1447	0.0362		replicate 3	31637	18519	11153	6041	3083	1591	784	377	304	76	76	48
replicate 4	0.1472	0.0362		replicate 4	34066	20024	10993	5906	3172	1557	740	413	167	85	27	8
	positive control		negative control		device 1		device 2		device 3		media+chloramphenicol
	replicate 1	replicate 2	replicate 1	replicate 2	replicate 1	replicate 2	replicate 1	replicate 2	replicate 1	replicate 2
Abs600	0.2106	0.17465	0.21965	0.1963	0.1079	0.10845	0.2085	0.23185	0.23265	0.21295	0.0491	0.05145
Fluorescence	1194.5	953	517	442	2039.5	2443	1240	1319	534	442	442.5	408.5
Team	61
	LUDOX	H2O		Fluorecein	25	12.5	6.25	3.125	1.5625	0.78125	0.390625	0.195312	0.0976562	0.0488281	0.0244141	0
replicate 1	0.072075	0.065725		replicate 1	17425	13676	10110	6423.3	3641.8	1944.3	1052.8	558.75	340.75	192.5	129.75	24.75
replicate 2	0.07175	0.065775		replicate 2	17449	13491	9695.3	5938.8	3326.8	1755.3	932.25	477.75	286.5	176.5	120	21.5
replicate 3	0.071825	0.0658		replicate 3	17368	13549	9597.3	5518	3343.8	1610	944.25	504.75	283.75	184.25	126.25	25
replicate 4	0.0722	0.066025		replicate 4	17534	13707	9538.5	5617.5	3173.8	1688.3	833.25	552.5	290.5	141.5	96.5	20
	positive control		negative control		device 1		device 2		device 3		media+chloramphenicol
	replicate 1	replicate 2	replicate 1	replicate 2	replicate 1	replicate 2	replicate 1	replicate 2	replicate 1	replicate 2
Abs600	0.40175	0.39438	0.38443	0.43528	0.18083	0.17908	0.3874	0.38958	0.3927	0.41435	0.071475	0.070225
Fluorescence	2625	2478.8	1235.5	1301.5	3507.8	3491.5	2941.8	2882	1299.8	1338.3	1204.8	1256
Team	62
	LUDOX	H2O		Fluorecein	25	12.5	6.25	3.125	1.5625	0.78125	0.390625	0.195312	0.0976562	0.0488281	0.0244141	0
replicate 1	0.0504	0.0433		replicate 1	OVER	OVER	OVER	OVER	OVER	39821	28115	7856	4101	2045	1012	36
replicate 2	0.0553	0.0418		replicate 2	OVER	OVER	OVER	OVER	OVER	39834	27410	7325	4060	2098	1052	37
replicate 3	0.0483	0.0472		replicate 3	OVER	OVER	OVER	OVER	OVER	38218	26024	7545	3568	2013	982	36
replicate 4	0.0511	0.0422		replicate 4	OVER	OVER	OVER	OVER	OVER	33474	24927	6251	3374	1736	915	36
	positive control		negative control		device 1		device 2		device 3		media+chloramphenicol
	replicate 1	replicate 2	replicate 1	replicate 2	replicate 1	replicate 2	replicate 1	replicate 2	replicate 1	replicate 2
Abs600	0.4404	0.4219	0.4875	0.4903	0.4565	0.4687	0.4573	0.4329	0.4695	0.4581	0.0495	0.0494
Fluorescence	17506	16666	1004	995	7069	8864	36134	33219	1574	1552	779	793
Team	63
	LUDOX	H2O		Fluorecein	25	12.5	6.25	3.125	1.5625	0.78125	0.390625	0.195312	0.0976562	0.0488281	0.0244141	0
replicate 1	0.039	0.044		replicate 1	5953849	3518920	2181615	1195841	651664	352248	201756	120812	77467	60577	47573	3559
replicate 2	0.039	0.035		replicate 2	6596923	3597361	1832734	1099107	593873	313182	175090	96857	60046	35017	23719	3629
replicate 3	0.04	0.037		replicate 3	6306104	3583665	2020999	1018074	534028	282506	155667	88200	49091	29169	20458	3531
replicate 4	0.04	0.034		replicate 4	6589602	3626597	1837812	1058064	550372	292747	171304	88307	53541	33615	22421	3473
	positive control		negative control		device 1		device 2		device 3		media+chloramphenicol
	replicate 1	replicate 2	replicate 1	replicate 2	replicate 1	replicate 2	replicate 1	replicate 2	replicate 1	replicate 2
Abs600	0.270852	0.251581	0.286636	0.269275	0.0425745	0.0433854	0.250121	0.251543	0.237891	0.255445	0.0358065	0.0353118
Fluorescence	393421	346300	31719	34444	129295	137698	581569	604688	46567	49154	26704	28026
Team	64
	LUDOX	H2O		Fluorecein	25	125	62.5	31.25	15.625	7.8125	3.90625	1.95312	0.976562	0.488281	0.244141	0
replicate 1	0.042	0.033		replicate 1	488.394	299.101	143.752	71.3928	37.0131	18.12	8.76283	4.50222	2.10434	1.1203	0.500354	0.0281102
replicate 2	0.041	0.033		replicate 2	549.519	291.249	144.718	74.7994	34.5367	16.912	8.2446	3.6687	1.73469	0.849466	0.46061	0.0283276
replicate 3	0.042	0.033		replicate 3	504.219	298.859	165.496	82.289	40.0573	19.7146	9.95996	4.45873	2.21306	1.09094	0.482838	0.0303691
replicate 4	0.045	0.033		replicate 4	514.5	282.7	149.3	77.64	38.66	18.46	9.693	4.635	2.404	1.224	0.6207	0.02276
	positive control		negative control		device 1		device 2		device 3		media+chloramphenicol
	replicate 1	replicate 2	replicate 1	replicate 2	replicate 1	replicate 2	replicate 1	replicate 2	replicate 1	replicate 2
Abs600	0.376	0.383	0.433	0.367	0.375	0.361	0.356	0.374	0.417	0.384	0.04	0.04
Fluorescence	44.11	42.6	5.018	5.081	23.97	22.81	74.29	82.07	7.616	6.181	4.503	4.283
Team	65
	LUDOX	H2O		Fluorecein	25	12.5	6.25	3.125	1.5625	0.78125	0.390625	0.195312	0.0976562	0.0488281	0.0244141	0
replicate 1	0.051	0.0413		replicate 1	2484326	1398195	837811	379911	256310	113232	52499	33355	22579	12769	6856	90
replicate 2	0.05	0.0421		replicate 2	2125698	1203649	690693	342596	210329	92064	48732	29030	17493	12884	9299	92
replicate 3	0.051	0.0447		replicate 3	2569653	1426983	754629	406295	243516	126598	56550	31535	21432	15006	10182	87
replicate 4	0.051	0.0432		replicate 4	2659345	1452635	842356	413597	231245	146259	52178	31766	27094	13459	6035	89
	positive control		negative control		device 1		device 2		device 3		media+chloramphenicol
	replicate 1	replicate 2	replicate 1	replicate 2	replicate 1	replicate 2	replicate 1	replicate 2	replicate 1	replicate 2
Abs600	0.4459	0.4641	0.4734	0.4488	0.4683	0.4187	0.4429	0.425	0.4199	0.419	0.0498	0.05
Fluorescence	145204	151480	14105	12574	425663	358953	203712	173250	14576	14965	9703	10951
