# Supplementary material for: Quantification of bacterial fluorescence using independent calibrants
Source: PLoS One. 2018 Jun 21;13(6):e0199432. doi: 10.1371/journal.pone.0199432 (PMC6013168; doi:10.1371/journal.pone.0199432)
Supplement: S4 Table — Unprocessed data for flow cytometers for the 2016 iGEM Interlab Study, summarized in S2 Table. (XLSX) [file pone.0199432.s009.xlsx]

## Sheet: S6 Table 2016 Flow Cytometer Ra
Team 1	# Events	not reported
SpheroTech RCP-30-5A Rainbow Calibration Particles
Peak #:	8	7	6	5	4	3	2
Observed Peak:	9999	5422	2363	925	338	122	38
Experimental Samples:
	Negative Control			Positive Control			Device 1			Device 2			Device 3
	Replicate 1	Replicate 2	Replicate 3	Replicate 1	Replicate 2	Replicate 3	Replicate 1	Replicate 2	Replicate 3	Replicate 1	Replicate 2	Replicate 3	Replicate 1	Replicate 2	Replicate 3
# Events	37716	35562	37016	32421	32218	33851	45291	46912	47329	46834	45212	49223	44321	43263	45023
Geometric Mean	17	15	16	18	14	15	4015	4057	4133	342	302	325	16	17	17
Team 2	# Events	30042
SpheroTech RCP-30-5A Rainbow Calibration Particles
Peak #:	8	7	6	5	4	3	2
Observed Peak:	87646	43071	15354	5515	2203
Experimental Samples:
	Negative Control			Positive Control			Device 1			Device 2			Device 3
	Replicate 1	Replicate 2	Replicate 3	Replicate 1	Replicate 2	Replicate 3	Replicate 1	Replicate 2	Replicate 3	Replicate 1	Replicate 2	Replicate 3	Replicate 1	Replicate 2	Replicate 3
# Events	0	0	0	0	0	0	0	0	0	0	0	0	0	0	0
Geometric Mean	0	0	0	0	0	0	0	0	0	0	0	0	0	0	0
Team 3	# Events	92540
SpheroTech RCP-30-5A Rainbow Calibration Particles
Peak #:	8	7	6	5	4	3	2
Observed Peak:	87490	40582	14077	5045	1984
Experimental Samples:
	Negative Control			Positive Control			Device 1			Device 2			Device 3
	Replicate 1	Replicate 2	Replicate 3	Replicate 1	Replicate 2	Replicate 3	Replicate 1	Replicate 2	Replicate 3	Replicate 1	Replicate 2	Replicate 3	Replicate 1	Replicate 2	Replicate 3
# Events	178624	177677	182658	159797	226110	149695	112186	35737	67592	263137	213236	161929	149222	148536	217571
Geometric Mean	1433	207	199	22149	23548	34732	10908	69859	77214	31279	33854	33296	1029	866	593
Team 4	# Events	30465
SpheroTech RCP-30-5A Rainbow Calibration Particles
Peak #:	8	7	6	5	4	3	2
Observed Peak:	46086	22054	7722	2767	1083	365	140
Experimental Samples:
	Negative Control			Positive Control			Device 1			Device 2			Device 3
	Replicate 1	Replicate 2	Replicate 3	Replicate 1	Replicate 2	Replicate 3	Replicate 1	Replicate 2	Replicate 3	Replicate 1	Replicate 2	Replicate 3	Replicate 1	Replicate 2	Replicate 3
# Events	45359	43374	43676	42659	41624	41972	98738	98914	98980	99626	99800	99775	86834	86097	87404
Geometric Mean	34	33	33	33	33	33	153	154	168	5611	5110	6059	60	59	61
Team 5	# Events	10000
SpheroTech RCP-30-5A Rainbow Calibration Particles
Peak #:	8	7	6	5	4	3	2
Observed Peak:	52525	24731	8635	3106	1224	430	188
Experimental Samples:
	Negative Control			Positive Control			Device 1			Device 2			Device 3
	Replicate 1	Replicate 2	Replicate 3	Replicate 1	Replicate 2	Replicate 3	Replicate 1	Replicate 2	Replicate 3	Replicate 1	Replicate 2	Replicate 3	Replicate 1	Replicate 2	Replicate 3
# Events	10000	10000	10000	10000	10000	10000	10000	10000	10000	10000	10000	1000	10000	10000	10000
Geometric Mean	101	82	81.9	49037	36718	33107	1317	1270	1300	68111	65512	34768	921	858	642
Team 6	# Events	10000
SpheroTech RCP-30-5A Rainbow Calibration Particles
Peak #:	8	7	6	5	4	3	2
Observed Peak:	56619	30063	29389	12704
Experimental Samples:
	Negative Control			Positive Control			Device 1			Device 2			Device 3
	Replicate 1	Replicate 2	Replicate 3	Replicate 1	Replicate 2	Replicate 3	Replicate 1	Replicate 2	Replicate 3	Replicate 1	Replicate 2	Replicate 3	Replicate 1	Replicate 2	Replicate 3
# Events	10000	10000	10000	10000	10000	10000	10000	10000	10000	10000	10000	10000	10000	10000	10000
Geometric Mean	0	7040	0	8999	9238	9207	14954	15673	20425	13669	8936	10095	0	8693	0
Team 7	# Events	10000
SpheroTech RCP-30-5A Rainbow Calibration Particles
Peak #:	8	7	6	5	4	3	2
Observed Peak:	396880	196893	64912.7	23192	7854.16
Experimental Samples:
	Negative Control			Positive Control			Device 1			Device 2			Device 3
	Replicate 1	Replicate 2	Replicate 3	Replicate 1	Replicate 2	Replicate 3	Replicate 1	Replicate 2	Replicate 3	Replicate 1	Replicate 2	Replicate 3	Replicate 1	Replicate 2	Replicate 3
# Events	10000	10000	10000	10000	10000	10000	10000	10000		10000	10000	10000	10000	10000	10000
Geometric Mean*	426.82	556.56	372.2	41131.2	46788.4	41671	509210	340196		77753.1	78032.9	80970.5	1620.4	1374.41	1268.89
Team 8	# Events	417
SpheroTech RCP-30-5A Rainbow Calibration Particles
Peak #:	8	7	6	5	4	3	2
Observed Peak:	54624.2	28010.1	9201.6	3022.82	1240.66	407.569	167.279
Experimental Samples:
	Negative Control			Positive Control			Device 1			Device 2			Device 3
	Replicate 1	Replicate 2	Replicate 3	Replicate 1	Replicate 2	Replicate 3	Replicate 1	Replicate 2	Replicate 3	Replicate 1	Replicate 2	Replicate 3	Replicate 1	Replicate 2	Replicate 3
# Events	5452			9793			7497			10042			9886
Geometric Mean	63.0467			12731.1			66732.7			17618.9			284.766
Team 9	# Events	not reported
SpheroTech RCP-30-5A Rainbow Calibration Particles
Peak #:	8	7	6	5	4	3	2
Observed Peak:	111728	54436	19323	6977	2749	920	361
Experimental Samples:
	Negative Control			Positive Control			Device 1			Device 2			Device 3
	Replicate 1	Replicate 2	Replicate 3	Replicate 1	Replicate 2	Replicate 3	Replicate 1	Replicate 2	Replicate 3	Replicate 1	Replicate 2	Replicate 3	Replicate 1	Replicate 2	Replicate 3
# Events	9975	9978	9959	9870	9864	9858	9818	9755	9828	9987	9993	9963	9959	9953	9975
Geometric Mean	-	-	-	8937	15884	9334	8197	17961	8640	-	-	-	-	-	-
Team 10	# Events	not reported
SpheroTech RCP-30-5A Rainbow Calibration Particles
Peak #:	8	7	6	5	4	3	2
Observed Peak:
Experimental Samples:
	Negative Control			Positive Control			Device 1			Device 2			Device 3
	Replicate 1	Replicate 2	Replicate 3	Replicate 1	Replicate 2	Replicate 3	Replicate 1	Replicate 2	Replicate 3	Replicate 1	Replicate 2	Replicate 3	Replicate 1	Replicate 2	Replicate 3
# Events	1000980	1005646		1002586	1004747		1028072	1021552		1003942	1006803		1011107	1012481
Arithmetic Mean	14	21		3126	4415		24658	25126		5155	5013		75	76
Team 11	# Events	not reported
SpheroTech RCP-30-5A Rainbow Calibration Particles
Peak #:	8	7	6	5	4	3	2
Observed Peak:
Experimental Samples:
	Negative Control			Positive Control			Device 1			Device 2			Device 3
	Replicate 1	Replicate 2	Replicate 3	Replicate 1	Replicate 2	Replicate 3	Replicate 1	Replicate 2	Replicate 3	Replicate 1	Replicate 2	Replicate 3	Replicate 1	Replicate 2	Replicate 3
# Events	12170	13051	11104	12045	11857	11997	13068	13586	12902	11815	12021	12123	13669	14151	6899
Geometric Mean	30	44.1	40.9	3313	3420	4607	45800	44200	45600	5132	5280	5315	64.8	70.4	84.9
Team 12	# Events	11244
SpheroTech RCP-30-5A Rainbow Calibration Particles
Peak #:	8	7	6	5	4	3	2
Observed Peak:		62851	21744	6874	2162	621
Experimental Samples:
	Negative Control			Positive Control			Device 1			Device 2			Device 3
	Replicate 1	Replicate 2	Replicate 3	Replicate 1	Replicate 2	Replicate 3	Replicate 1	Replicate 2	Replicate 3	Replicate 1	Replicate 2	Replicate 3	Replicate 1	Replicate 2	Replicate 3
# Events	10000	10000	10000	10000	10000	10000	10000	10000	10000	10000	10000	10000	10000	10000	10000
Geometric Mean	570	551	564	30200	20500	25500	14700	20800	17800	26400	30500	25900	737	729	756
Team 13	# Events	10000
SpheroTech RCP-30-5A Rainbow Calibration Particles
Peak #:	8	7	6	5	4	3	2
Observed Peak:	150000	60000	20000	10000	3000	1000	500
Experimental Samples:
	Negative Control			Positive Control			Device 1			Device 2			Device 3
	Replicate 1	Replicate 2	Replicate 3	Replicate 1	Replicate 2	Replicate 3	Replicate 1	Replicate 2	Replicate 3	Replicate 1	Replicate 2	Replicate 3	Replicate 1	Replicate 2	Replicate 3
# Events	50000	50000	50000	50000	50000	50000	50000	50000	50000	50000	50000	50000	50000	50000	50000
Geometric Mean	7	6.27	6.07	5873.15	4543.52	5685.75	9397.02	8689.65	8507.91	8210.5	7109.6	6875.9	85.7	104.16	69.28
Team 14	# Events	14464
SpheroTech RCP-30-5A Rainbow Calibration Particles
Peak #:	8	7	6	5	4	3	2
Observed Peak:	603.6	289.61	101.32	35.88	13.92	4.37
Experimental Samples:
	Negative Control			Positive Control			Device 1			Device 2			Device 3
	Replicate 1	Replicate 2	Replicate 3	Replicate 1	Replicate 2	Replicate 3	Replicate 1	Replicate 2	Replicate 3	Replicate 1	Replicate 2	Replicate 3	Replicate 1	Replicate 2	Replicate 3
# Events	11930	10719	11459	12436	13010	26636	15952	21004	16810	23938	22815	15364	27938	32956	20207
Geometric Mean	1.34	1.28	1.18	181.97	200.75	173.81	540.84	699.01	713.4	486.32	466.31	466.92	3.12	3.65	3.89
