# Supplementary material for: Quantification of bacterial fluorescence using independent calibrants
Source: PLoS One. 2018 Jun 21;13(6):e0199432. doi: 10.1371/journal.pone.0199432 (PMC6013168; doi:10.1371/journal.pone.0199432)
Supplement: S5 Table — Response information from the protocol specification and reporting form for bulk fluorescence for the 2016 iGEM Interlab Study. Only technical entries for the form are included, and team names have been replaced by numbers corresponding to the numbers in the summary data table. Two protocol form entries are missing, one from a team that returned their form manually due to Internet censorship in China, and one from a team that did not return any form. (XLSX) [file pone.0199432.s010.xlsx]

## Sheet: Form Responses 1
Team #	What chassis did you use?	What instrument did you use during your measurements?	Did you use pathlength correction during measurement?	Number of flashes per well	Orbital averaging (mm)	What temperature setting did you use during the measurement?	Steps	Did you use pathlength correction during measurement?	Number of flashes per well	What gain setting did you use?	Did you use a filter on your instrument?	Emission wavelength	Excitation wavelength	Fluorescence reading	What temperature setting did you use during the measurement?	Part 1: Prepare the FITC stock solution	Part 2 (Plate Reader): Prepare the serial dilutions of FITC	Step 3. Measurement	Day 1 : Transformation	Day 2 : Cell growth	Day 3 : Cell growth, sampling, and assay	What is the initial OD600 measurement of your overnight cultures?	What type of media did you use for this step?	What type of vessel or container did you use to grow your cells?	Continue: Did you set up biological replicates in duplicate?	What temperature setting did you use during the measurement?	Measurement	Day 1 : Transformation	Day 2 : Cells growth	Day 3 : cells growth, sampling, and assay	Additional information	Alternate Protocol or Additional Details	Part 2 (Cuvette Protocol): Prepare the serial dilutions of FITC	Please provide the brand and model of your instrument	If you used a filter, what light wavelengths did it pass?
2	Escherichia coli DH5alpha	plate reader	No	50	0	25°C	Prepare your 96 well plate or cuvettes, Add 100 μl LUDOX 100 % into wells A1, B1, C1, D1 (or 1 mL LUDOX 100% into a cuvette), Add 100 μl of H2O into A2, B2, C2, D2 (or 1 mL H2O into a cuvette), Measure absorbance 600 nm of all samples in all standard measurement modes in instrument, Import data into "Abs600" blue cells in provided Excel calibration sheet	No	50	(0) not found	No	535	485	top optic	30°C	Spin down FITC stock tube to make sure pellet is at the bottom of tube., Prepare 2x FITC stock solution (500 μM) by resuspending FITC in 1ml of 1x Phosphate Buffer Saline (PBS)., Incubate the solution at 42°C for 4 hours.it is important that the FITC is properly dissolved. To check this after the incubation period pipetted up and down – if any particulates are visible in the pipette tip continue …	Add 100 μl of PBS into wells A2, B2, C2, D2....A12, B12, C12, D12, Add 200 μl of FITC stock solution into A1, B1, C1, D1, Transfer 100 μl of FITC stock solution from A1 into A2., Mix A2 by pipetting up and down 3x and transfer 100 μl into A3, Mix A3 by pipetting up and down 3x and transfer 100 μl into A4, Mix A4 by pipetting up and down 3x and transfer 100 μl into A5, Mix A5 by pipetting up and d…	Measure fluorescence of all of your samples., Import data into "Fluorescence" blue cells in provided Excel calibration sheet	Positive control, Negative control, Device 1: J23101+I13504, Device 2: J23106+I13504, Device 3: J23117+I13504	Pick 2 colonies from each of plate and inoculate it on 5-10 mL LB medium + Chloramphenicol (For antibiotic concentrations, please follow these guidelines: http://parts.igem.org/Help:Protocols/Antibiotic_Stocks)., Grow the cells overnight (16-18 hours) at 37°C and 220 rpm.	Set your instrument to read OD600 (as OD calibration setting), Measure OD600 of the overnight cultures, Import data into blue cells in Excel (normalisation) sheets provided, Dilute the cultures to a target OD600 of 0.02 (see the volume of preloading culture and media in Excel (normalisation) sheets) in 10 ml 0.5x TB medium + Chloramphenicol in 50 mL falcon tube (if using cuvettes, you can use 100…	Positive : 1,376 ; 1,337 ; 1,913 Negative : 1,86 ; 1,4 ; 1,466 Device 1 : 1,894 ; 0,107; 0,107 Device 2 : 1,726 ; 1,317; 1,318 Device 3 : 1,672 ; 1,317 ; 1,405	Luria Bertani	50 ml Falcon tube	Yes	30°C	Measure OD and fluorescence of all samples, Import data into blue cells in Excel (cell measurement) sheets provided						Add 1 mL of PBS into tubes 2-11, Add 2.0 mL of FITC 1x solution tube 1, Transfer 100 μl of FITC 1x solution from A1 into A2., Mix tube 2 by pipetting up and down 3x and transfer 1 mL into tube 3…, Mix tube 3 by pipetting up and down 3x and transfer 1 mL into tube 4…, Mix tube 4 by pipetting up and down 3x and transfer 1 mL into tube 5…, Mix tube 5 by pipetting up and down 3x and transfer 1 mL int…	Chameleon Hidex
3	BL21(DE3)	plate reader	No	10	- (we made 1 measurement per well)	25 C	Prepare your 96 well plate or cuvettes, Add 100 μl LUDOX 100 % into wells A1, B1, C1, D1 (or 1 mL LUDOX 100% into a cuvette), Add 100 μl of H2O into A2, B2, C2, D2 (or 1 mL H2O into a cuvette), Measure absorbance 600 nm of all samples in all standard measurement modes in instrument, Import data into "Abs600" blue cells in provided Excel calibration sheet	No	30	50 (Optimal)	No	490	525	top optic	25 C	Spin down FITC stock tube to make sure pellet is at the bottom of tube., Prepare 2x FITC stock solution (500 μM) by resuspending FITC in 1ml of 1x Phosphate Buffer Saline (PBS)., Incubate the solution at 42°C for 4 hours.it is important that the FITC is properly dissolved. To check this after the incubation period pipetted up and down – if any particulates are visible in the pipette tip continue …	Add 100 μl of PBS into wells A2, B2, C2, D2....A12, B12, C12, D12, Add 200 μl of FITC stock solution into A1, B1, C1, D1, Transfer 100 μl of FITC stock solution from A1 into A2., Mix A2 by pipetting up and down 3x and transfer 100 μl into A3, Mix A3 by pipetting up and down 3x and transfer 100 μl into A4, Mix A4 by pipetting up and down 3x and transfer 100 μl into A5, Mix A5 by pipetting up and d…	Measure fluorescence of all of your samples., Import data into "Fluorescence" blue cells in provided Excel calibration sheet	Positive control, Negative control, Device 1: J23101+I13504, Device 2: J23106+I13504, Device 3: J23117+I13504	Pick 2 colonies from each of plate and inoculate it on 5-10 mL LB medium + Chloramphenicol (For antibiotic concentrations, please follow these guidelines: http://parts.igem.org/Help:Protocols/Antibiotic_Stocks)., Grow the cells overnight (16-18 hours) at 37°C and 220 rpm., The negative control and device 1 did not trasnform correctly (we think the plasmid concentration of our transformation was t…	Set your instrument to read OD600 (as OD calibration setting), Measure OD600 of the overnight cultures, Import data into blue cells in Excel (normalisation) sheets provided, Dilute the cultures to a target OD600 of 0.02 (see the volume of preloading culture and media in Excel (normalisation) sheets) in 10 ml 0.5x TB medium + Chloramphenicol in 50 mL falcon tube (if using cuvettes, you can use 100…	Device 1 replicate 1 0,2839 Device 1 replicate 2 0,3972 Device 2 replicate 1 0,2921 Device 2 replicate 2 0,4485 Device 3 replicate 1 0,2921 Device 3 replicate 2 0,2741 Negative control replicate 1 0,4306 Negative control replicate 2 0,3961 Positive control replicate 1 0,4129 Positive control replicate 2 0,3818	Luria Bertani	50 ml Falcon tube	Yes	25 C	Measure OD and fluorescence of all samples, Import data into blue cells in Excel (cell measurement) sheets provided				-	We followed the protocols that were provided via iGEM HQ and transformation/plate reader protocol from our own protocols which can be found on our site.		Tecen Spark M10
4	Escherichia coli Top10	plate reader	No	8	0		Prepare your 96 well plate or cuvettes, Add 100 μl LUDOX 100 % into wells A1, B1, C1, D1 (or 1 mL LUDOX 100% into a cuvette), Add 100 μl of H2O into A2, B2, C2, D2 (or 1 mL H2O into a cuvette), Measure absorbance 600 nm of all samples in all standard measurement modes in instrument, Import data into "Abs600" blue cells in provided Excel calibration sheet	No	10	66	No	470	511	top optic		Spin down FITC stock tube to make sure pellet is at the bottom of tube., Prepare 2x FITC stock solution (500 μM) by resuspending FITC in 1ml of 1x Phosphate Buffer Saline (PBS)., Incubate the solution at 42°C for 4 hours.it is important that the FITC is properly dissolved. To check this after the incubation period pipetted up and down – if any particulates are visible in the pipette tip continue …	Add 100 μl of PBS into wells A2, B2, C2, D2....A12, B12, C12, D12, Add 200 μl of FITC stock solution into A1, B1, C1, D1, Transfer 100 μl of FITC stock solution from A1 into A2., Mix A2 by pipetting up and down 3x and transfer 100 μl into A3, Mix A3 by pipetting up and down 3x and transfer 100 μl into A4, Mix A4 by pipetting up and down 3x and transfer 100 μl into A5, Mix A5 by pipetting up and d…	Measure fluorescence of all of your samples., Import data into "Fluorescence" blue cells in provided Excel calibration sheet	Positive control, Negative control, Device 1: J23101+I13504, Device 2: J23106+I13504, Device 3: J23117+I13504	Pick 2 colonies from each of plate and inoculate it on 5-10 mL LB medium + Chloramphenicol (For antibiotic concentrations, please follow these guidelines: http://parts.igem.org/Help:Protocols/Antibiotic_Stocks)., Grow the cells overnight (16-18 hours) at 37°C and 220 rpm., We used restreaked transformants.	Set your instrument to read OD600 (as OD calibration setting), Measure OD600 of the overnight cultures, Import data into blue cells in Excel (normalisation) sheets provided, Dilute the cultures to a target OD600 of 0.02 (see the volume of preloading culture and media in Excel (normalisation) sheets) in 10 ml 0.5x TB medium + Chloramphenicol in 50 mL falcon tube (if using cuvettes, you can use 100…	Device 1, replicate 1: 0,856 Device 1, replicate 2: 0,793 Device 2, replicate 1: 0,982 Device 2, replicate 2: 0,800 Device 3, replicate 1: 0,915 Device 3, replicate 2: 0,900 Positive control, replicate 1: 0,955 Positive control, replicate 2: 0,805 Negative control, replicate 1: 0,843 Negative control, replicate 2: 0,949	Luria Bertani	50 ml Falcon tube	Yes		Measure OD and fluorescence of all samples, Import data into blue cells in Excel (cell measurement) sheets provided				Because we accidentally freezed the LUDOX tube, we had to wait almost 3 weeks to get a new one. We had already transformed the devices so we had to restreak them after we got a new LUDOX tube.	We had to resuspend all the devices because they were dried up during the delivery and this is why it was recommended to put 5ul of DNA. When doing the transformation, we put 10ul of Device 1 instead of 5ul.	Add 1 mL of PBS into tubes 2-11, Add 2.0 mL of FITC 1x solution tube 1, Transfer 100 μl of FITC 1x solution from A1 into A2., Mix tube 2 by pipetting up and down 3x and transfer 1 mL into tube 3…, Mix tube 3 by pipetting up and down 3x and transfer 1 mL into tube 4…, Mix tube 4 by pipetting up and down 3x and transfer 1 mL into tube 5…, Mix tube 5 by pipetting up and down 3x and transfer 1 mL int…	BioTek Cytation 3
5	Escherichia coli Top10	plate reader	Yes	6	n/a	room temperature (23 degrees)	Prepare your 96 well plate or cuvettes, Add 100 μl LUDOX 100 % into wells A1, B1, C1, D1 (or 1 mL LUDOX 100% into a cuvette), Add 100 μl of H2O into A2, B2, C2, D2 (or 1 mL H2O into a cuvette), Measure absorbance 600 nm of all samples in all standard measurement modes in instrument, Import data into "Abs600" blue cells in provided Excel calibration sheet	Yes	6	dynamic range of 1E6	No	485 nm	515 nm	top optic	room temperature (23 degrees)	Spin down FITC stock tube to make sure pellet is at the bottom of tube., Prepare 2x FITC stock solution (500 μM) by resuspending FITC in 1ml of 1x Phosphate Buffer Saline (PBS)., Incubate the solution at 42°C for 4 hours.it is important that the FITC is properly dissolved. To check this after the incubation period pipetted up and down – if any particulates are visible in the pipette tip continue …	Add 100 μl of PBS into wells A2, B2, C2, D2....A12, B12, C12, D12, Add 200 μl of FITC stock solution into A1, B1, C1, D1, Transfer 100 μl of FITC stock solution from A1 into A2., Mix A2 by pipetting up and down 3x and transfer 100 μl into A3, Mix A3 by pipetting up and down 3x and transfer 100 μl into A4, Mix A4 by pipetting up and down 3x and transfer 100 μl into A5, Mix A5 by pipetting up and d…	Measure fluorescence of all of your samples., Import data into "Fluorescence" blue cells in provided Excel calibration sheet	Positive control, Negative control, Device 1: J23101+I13504, Device 2: J23106+I13504, Device 3: J23117+I13504	Pick 2 colonies from each of plate and inoculate it on 5-10 mL LB medium + Chloramphenicol (For antibiotic concentrations, please follow these guidelines: http://parts.igem.org/Help:Protocols/Antibiotic_Stocks)., Grow the cells overnight (16-18 hours) at 37°C and 220 rpm.	Set your instrument to read OD600 (as OD calibration setting), Measure OD600 of the overnight cultures, Import data into blue cells in Excel (normalisation) sheets provided, Incubate the cultures at 37°C and 220 rpm., Take 100 µL (1% of total volume) cultures at 0, 1, 2, 3, 4, 5, and 6 hours of incubation (if using cuvettes, remove 1 ml from 100 ml culture)., Place samples on ice., For the unchec…	Positive control 1: 0.48 Positive control 2: 0.437 Negative control 1: 0.354 Negative control 2: 0.368 Device 1 1: 0.397 Device 1 2: 0.243 Device 2 1: 0.371 Device 2 2: 0.393 Device 3 1: 0.384 Device 3 2: 0.368	Luria Bertani	15 mL Falcon tube	Yes	room temperature (23.20 degrees)	Measure OD and fluorescence of all samples, Import data into blue cells in Excel (cell measurement) sheets provided					Orbital averaging is not applicable because the analysis used doesn't do well scanning. The plate reader is from another lab, and we were unsure how to turn off pathlength correction.		SpectraMax M2	(set cutoff to 495 nm)
6	E.Cloni 10G Chemically Competent Cells	plate reader	No	22	10		Prepare your 96 well plate or cuvettes, Add 100 μl LUDOX 100 % into wells A1, B1, C1, D1 (or 1 mL LUDOX 100% into a cuvette), Add 100 μl of H2O into A2, B2, C2, D2 (or 1 mL H2O into a cuvette), Measure absorbance 600 nm of all samples in all standard measurement modes in instrument, Import data into "Abs600" blue cells in provided Excel calibration sheet	No	20	536	No	520	485	bottom optic		Spin down FITC stock tube to make sure pellet is at the bottom of tube., Prepare 2x FITC stock solution (500 μM) by resuspending FITC in 1ml of 1x Phosphate Buffer Saline (PBS)., Incubate the solution at 42°C for 4 hours.it is important that the FITC is properly dissolved. To check this after the incubation period pipetted up and down – if any particulates are visible in the pipette tip continue …	Add 100 μl of PBS into wells A2, B2, C2, D2....A12, B12, C12, D12, Add 200 μl of FITC stock solution into A1, B1, C1, D1, Transfer 100 μl of FITC stock solution from A1 into A2., Mix A2 by pipetting up and down 3x and transfer 100 μl into A3, Mix A3 by pipetting up and down 3x and transfer 100 μl into A4, Mix A4 by pipetting up and down 3x and transfer 100 μl into A5, Mix A5 by pipetting up and d…	Measure fluorescence of all of your samples., Import data into "Fluorescence" blue cells in provided Excel calibration sheet	Positive control, Negative control, Device 1: J23101+I13504, Device 2: J23106+I13504, Device 3: J23117+I13504	Pick 2 colonies from each of plate and inoculate it on 5-10 mL LB medium + Chloramphenicol (For antibiotic concentrations, please follow these guidelines: http://parts.igem.org/Help:Protocols/Antibiotic_Stocks)., Grow the cells overnight (16-18 hours) at 37°C and 220 rpm.	Set your instrument to read OD600 (as OD calibration setting), Measure OD600 of the overnight cultures, Import data into blue cells in Excel (normalisation) sheets provided, Dilute the cultures to a target OD600 of 0.02 (see the volume of preloading culture and media in Excel (normalisation) sheets) in 10 ml 0.5x TB medium + Chloramphenicol in 50 mL falcon tube (if using cuvettes, you can use 100…	Device 1 (Replicate 1) - 2.080 Device 1 (Replicate 2) - 2.086 Device 2 (Replicate 1) - 2.181 Device 2 (Replicate 2) - 2.179 Device 3 (Replicate 1) - 2.064 Device 3 (Replicate 2) - 2.077 Positive Control (Replicate 1) - 2.081 Positive Control (Replicate 2) - 2.082 Negative Control (Replicate 1) - 2.065 Negative Control (Replicate 2) - 2.065	Luria Bertani	50 ml Falcon tube	Yes		Measure OD and fluorescence of all samples, Import data into blue cells in Excel (cell measurement) sheets provided						Add 1 mL of PBS into tubes 2-11, Add 2.0 mL of FITC 1x solution tube 1, Transfer 100 μl of FITC 1x solution from A1 into A2., Mix tube 2 by pipetting up and down 3x and transfer 1 mL into tube 3…, Mix tube 3 by pipetting up and down 3x and transfer 1 mL into tube 4…, Mix tube 4 by pipetting up and down 3x and transfer 1 mL into tube 5…, Mix tube 5 by pipetting up and down 3x and transfer 1 mL int…	FLUOstar Omega by BMG LabTech
7	Escherichia coli DH5alpha	plate reader	No	25	0	None	Prepare your 96 well plate or cuvettes, Add 100 μl LUDOX 100 % into wells A1, B1, C1, D1 (or 1 mL LUDOX 100% into a cuvette), Add 100 μl of H2O into A2, B2, C2, D2 (or 1 mL H2O into a cuvette), Measure absorbance 600 nm of all samples in all standard measurement modes in instrument, Import data into "Abs600" blue cells in provided Excel calibration sheet	No	25	Manual 100	No	481	511	top optic	None	Spin down FITC stock tube to make sure pellet is at the bottom of tube., Prepare 2x FITC stock solution (500 μM) by resuspending FITC in 1ml of 1x Phosphate Buffer Saline (PBS)., Incubate the solution at 42°C for 4 hours.it is important that the FITC is properly dissolved. To check this after the incubation period pipetted up and down – if any particulates are visible in the pipette tip continue …	Add 100 μl of PBS into wells A2, B2, C2, D2....A12, B12, C12, D12, Add 200 μl of FITC stock solution into A1, B1, C1, D1, Transfer 100 μl of FITC stock solution from A1 into A2., Mix A2 by pipetting up and down 3x and transfer 100 μl into A3, Mix A3 by pipetting up and down 3x and transfer 100 μl into A4, Mix A4 by pipetting up and down 3x and transfer 100 μl into A5, Mix A5 by pipetting up and d…	Measure fluorescence of all of your samples., Import data into "Fluorescence" blue cells in provided Excel calibration sheet	Positive control, Negative control, Device 1: J23101+I13504, Device 2: J23106+I13504, Device 3: J23117+I13504	Pick 2 colonies from each of plate and inoculate it on 5-10 mL LB medium + Chloramphenicol (For antibiotic concentrations, please follow these guidelines: http://parts.igem.org/Help:Protocols/Antibiotic_Stocks)., Grow the cells overnight (16-18 hours) at 37°C and 220 rpm.	Set your instrument to read OD600 (as OD calibration setting), Measure OD600 of the overnight cultures, Import data into blue cells in Excel (normalisation) sheets provided, Dilute the cultures to a target OD600 of 0.02 (see the volume of preloading culture and media in Excel (normalisation) sheets) in 10 ml 0.5x TB medium + Chloramphenicol in 50 mL falcon tube (if using cuvettes, you can use 100…	positive control 1.56 negative control 1.63 device 1 1.429 device 2 1.49 device 3 1.615 positive control 1.667 negative control 1.44 device 1 1.593 device 2 1.551 device 3 1.594	Luria Bertani	50 ml Falcon tube	Yes	None	Measure OD and fluorescence of all samples, Import data into blue cells in Excel (cell measurement) sheets provided				While performing InterLab study, we transformed all devices and got colonies. We inoculated all devices for 16 hours growth in LB media. All of them had OD values around 1.6. When we inoculated cells into tubes containing fresh LB broth with antibiotic for measurements, cells with Device 1 only showed almost no growth. We transformed Device 1 plasmid into another tube of competent cells and repea…			Tecan Infinite M200 Pro
8	Escherichia coli DH5alpha	plate reader	No	22	-	37C	Prepare your 96 well plate or cuvettes, Add 100 μl LUDOX 100 % into wells A1, B1, C1, D1 (or 1 mL LUDOX 100% into a cuvette), Add 100 μl of H2O into A2, B2, C2, D2 (or 1 mL H2O into a cuvette), Measure absorbance 600 nm of all samples in all standard measurement modes in instrument, Import data into "Abs600" blue cells in provided Excel calibration sheet	No	20	550	No	520nm	485-12nm	bottom optic	37C	Spin down FITC stock tube to make sure pellet is at the bottom of tube., Prepare 2x FITC stock solution (500 μM) by resuspending FITC in 1ml of 1x Phosphate Buffer Saline (PBS)., Incubate the solution at 42°C for 4 hours.it is important that the FITC is properly dissolved. To check this after the incubation period pipetted up and down – if any particulates are visible in the pipette tip continue …	Add 100 μl of PBS into wells A2, B2, C2, D2....A12, B12, C12, D12, Add 200 μl of FITC stock solution into A1, B1, C1, D1, Transfer 100 μl of FITC stock solution from A1 into A2., Mix A2 by pipetting up and down 3x and transfer 100 μl into A3, Mix A3 by pipetting up and down 3x and transfer 100 μl into A4, Mix A4 by pipetting up and down 3x and transfer 100 μl into A5, Mix A5 by pipetting up and d…	Measure fluorescence of all of your samples., Import data into "Fluorescence" blue cells in provided Excel calibration sheet	Positive control, Negative control, Device 1: J23101+I13504, Device 2: J23106+I13504, Device 3: J23117+I13504	Pick 2 colonies from each of plate and inoculate it on 5-10 mL LB medium + Chloramphenicol (For antibiotic concentrations, please follow these guidelines: http://parts.igem.org/Help:Protocols/Antibiotic_Stocks)., Grow the cells overnight (16-18 hours) at 37°C and 220 rpm.	Set your instrument to read OD600 (as OD calibration setting), Measure OD600 of the overnight cultures, Import data into blue cells in Excel (normalisation) sheets provided, Dilute the cultures to a target OD600 of 0.02 (see the volume of preloading culture and media in Excel (normalisation) sheets) in 10 ml 0.5x TB medium + Chloramphenicol in 50 mL falcon tube (if using cuvettes, you can use 100…	Rep 1 positive control 0.747 Rep 1 negative control 0.848 Rep 1 device 1 0.980 Rep 1 device 2 0.872 Rep 1 device 3 0.863 Rep 2 positive control 0.828 Rep 2 negative control 0.679 Rep 2 device 1 0.907 Rep 2 device 2 0.852 Rep 2 device 3 0.840	Luria Bertani	50 ml Falcon tube	Yes	37C	Measure OD and fluorescence of all samples, Import data into blue cells in Excel (cell measurement) sheets provided					We did but only after we followed the protocol provided by iGEM. The data in this form all came from following iGEM's protocol but on our Wiki we will outline our own protocol and give the results from that. We feel our method is an improvement on iGEM's but as we did not use it to generate the results we will submit for the study as there are too many data points to fit in the form. We also used…		FLUOstar Omega, BMG Labtech
9	Escherichia coli Top10	plate reader, spectrophotometer	No	96	3		Prepare your 96 well plate or cuvettes, Add 100 μl LUDOX 100 % into wells A1, B1, C1, D1 (or 1 mL LUDOX 100% into a cuvette), Add 100 μl of H2O into A2, B2, C2, D2 (or 1 mL H2O into a cuvette), Measure absorbance 600 nm of all samples in all standard measurement modes in instrument, Import data into "Abs600" blue cells in provided Excel calibration sheet	No	96	1000	Yes	520	485	bottom optic		Spin down FITC stock tube to make sure pellet is at the bottom of tube., Prepare 2x FITC stock solution (500 μM) by resuspending FITC in 1ml of 1x Phosphate Buffer Saline (PBS)., Incubate the solution at 42°C for 4 hours.it is important that the FITC is properly dissolved. To check this after the incubation period pipetted up and down – if any particulates are visible in the pipette tip continue …	Add 100 μl of PBS into wells A2, B2, C2, D2....A12, B12, C12, D12, Add 200 μl of FITC stock solution into A1, B1, C1, D1, Transfer 100 μl of FITC stock solution from A1 into A2., Mix A2 by pipetting up and down 3x and transfer 100 μl into A3, Mix A3 by pipetting up and down 3x and transfer 100 μl into A4, Mix A4 by pipetting up and down 3x and transfer 100 μl into A5, Mix A5 by pipetting up and d…	Measure fluorescence of all of your samples., Import data into "Fluorescence" blue cells in provided Excel calibration sheet	Positive control, Negative control, Device 1: J23101+I13504, Device 2: J23106+I13504, Device 3: J23117+I13504	Pick 2 colonies from each of plate and inoculate it on 5-10 mL LB medium + Chloramphenicol (For antibiotic concentrations, please follow these guidelines: http://parts.igem.org/Help:Protocols/Antibiotic_Stocks)., Grow the cells overnight (16-18 hours) at 37°C and 220 rpm.	Set your instrument to read OD600 (as OD calibration setting), Measure OD600 of the overnight cultures, Import data into blue cells in Excel (normalisation) sheets provided, Dilute the cultures to a target OD600 of 0.02 (see the volume of preloading culture and media in Excel (normalisation) sheets) in 10 ml 0.5x TB medium + Chloramphenicol in 50 mL falcon tube (if using cuvettes, you can use 100…	sample Abs600 reading positive control 1.806 negative control 1.819 device 1 1.652 device 2 1.9005 device 3 1.684 We blanked the machine using LB and chloramphenicol	Luria Bertani	50 ml Falcon tube	Yes		Measure OD and fluorescence of all samples, Import data into blue cells in Excel (cell measurement) sheets provided						Add 1 mL of PBS into tubes 2-11, Add 2.0 mL of FITC 1x solution tube 1, Transfer 100 μl of FITC 1x solution from A1 into A2., Mix tube 2 by pipetting up and down 3x and transfer 1 mL into tube 3…, Mix tube 3 by pipetting up and down 3x and transfer 1 mL into tube 4…, Mix tube 4 by pipetting up and down 3x and transfer 1 mL into tube 5…, Mix tube 5 by pipetting up and down 3x and transfer 1 mL int…	FLUOstar Omega Plate Reader and JENWAY 7305 Spectrophotometer	240 - 750 nm
10	Escherichia coli DH5alpha	plate reader	No	25	1.5	22ºC	Prepare your 96 well plate or cuvettes, Add 100 μl LUDOX 100 % into wells A1, B1, C1, D1 (or 1 mL LUDOX 100% into a cuvette), Add 100 μl of H2O into A2, B2, C2, D2 (or 1 mL H2O into a cuvette), Measure absorbance 600 nm of all samples in all standard measurement modes in instrument, Import data into "Abs600" blue cells in provided Excel calibration sheet	No	3	40	Yes	532	480	top optic	22ºC	Spin down FITC stock tube to make sure pellet is at the bottom of tube., Prepare 2x FITC stock solution (500 μM) by resuspending FITC in 1ml of 1x Phosphate Buffer Saline (PBS)., Incubate the solution at 42°C for 4 hours.it is important that the FITC is properly dissolved. To check this after the incubation period pipetted up and down – if any particulates are visible in the pipette tip continue …	Add 100 μl of PBS into wells A2, B2, C2, D2....A12, B12, C12, D12, Add 200 μl of FITC stock solution into A1, B1, C1, D1, Transfer 100 μl of FITC stock solution from A1 into A2., Mix A2 by pipetting up and down 3x and transfer 100 μl into A3, Mix A3 by pipetting up and down 3x and transfer 100 μl into A4, Mix A4 by pipetting up and down 3x and transfer 100 μl into A5, Mix A5 by pipetting up and d…	Measure fluorescence of all of your samples., Import data into "Fluorescence" blue cells in provided Excel calibration sheet	Positive control, Negative control, Device 1: J23101+I13504, Device 2: J23106+I13504, Device 3: J23117+I13504	Pick 2 colonies from each of plate and inoculate it on 5-10 mL LB medium + Chloramphenicol (For antibiotic concentrations, please follow these guidelines: http://parts.igem.org/Help:Protocols/Antibiotic_Stocks)., Grow the cells overnight (16-18 hours) at 37°C and 220 rpm.	Set your instrument to read OD600 (as OD calibration setting), Measure OD600 of the overnight cultures, Import data into blue cells in Excel (normalisation) sheets provided, Dilute the cultures to a target OD600 of 0.02 (see the volume of preloading culture and media in Excel (normalisation) sheets) in 10 ml 0.5x TB medium + Chloramphenicol in 50 mL falcon tube (if using cuvettes, you can use 100…	positive control 1 2.162 positive control 2 2.387 negative control 1 3.284 negative control 2 3.051 device 1 replicate 1 2.526 device 1 replicate 2 1.216 device 2 replicate 1 3.2 device 2 replicate 2 2.5 device 3 replicate 1 2.59 device 3 replicate 2 2.697	Luria Bertani	50 ml Falcon tube	Yes	22ºC	Measure OD and fluorescence of all samples, Import data into blue cells in Excel (cell measurement) sheets provided					We kept the stock in 25% glycerol after inoculating the colonies and sent them for sequencing for verification. After that, we used the correct ones and inoculate the bacteria from the glycerol stock.	Add 1 mL of PBS into tubes 2-11, Add 2.0 mL of FITC 1x solution tube 1, Transfer 100 μl of FITC 1x solution from A1 into A2., Mix tube 2 by pipetting up and down 3x and transfer 1 mL into tube 3…, Mix tube 3 by pipetting up and down 3x and transfer 1 mL into tube 4…, Mix tube 4 by pipetting up and down 3x and transfer 1 mL into tube 5…, Mix tube 5 by pipetting up and down 3x and transfer 1 mL int…	Tecan infinite F200	550 nm / 30 nm
11	Escherichia coli Top10	plate reader	No	25	0	25°C	Prepare your 96 well plate or cuvettes, Add 100 μl LUDOX 100 % into wells A1, B1, C1, D1 (or 1 mL LUDOX 100% into a cuvette), Add 100 μl of H2O into A2, B2, C2, D2 (or 1 mL H2O into a cuvette), Measure absorbance 600 nm of all samples in all standard measurement modes in instrument, Import data into "Abs600" blue cells in provided Excel calibration sheet	No	25	73	Yes	530 nm	488 nm	top optic		Spin down FITC stock tube to make sure pellet is at the bottom of tube., Prepare 2x FITC stock solution (500 μM) by resuspending FITC in 1ml of 1x Phosphate Buffer Saline (PBS)., Incubate the solution at 42°C for 4 hours.it is important that the FITC is properly dissolved. To check this after the incubation period pipetted up and down – if any particulates are visible in the pipette tip continue …	Add 100 μl of PBS into wells A2, B2, C2, D2....A12, B12, C12, D12, Add 200 μl of FITC stock solution into A1, B1, C1, D1, Transfer 100 μl of FITC stock solution from A1 into A2., Mix A2 by pipetting up and down 3x and transfer 100 μl into A3, Mix A3 by pipetting up and down 3x and transfer 100 μl into A4, Mix A4 by pipetting up and down 3x and transfer 100 μl into A5, Mix A5 by pipetting up and d…	Measure fluorescence of all of your samples., Import data into "Fluorescence" blue cells in provided Excel calibration sheet	Positive control, Negative control, Device 1: J23101+I13504, Device 2: J23106+I13504, Device 3: J23117+I13504	Pick 2 colonies from each of plate and inoculate it on 5-10 mL LB medium + Chloramphenicol (For antibiotic concentrations, please follow these guidelines: http://parts.igem.org/Help:Protocols/Antibiotic_Stocks)., Grow the cells overnight (16-18 hours) at 37°C and 220 rpm.	Set your instrument to read OD600 (as OD calibration setting), Measure OD600 of the overnight cultures, Import data into blue cells in Excel (normalisation) sheets provided, Dilute the cultures to a target OD600 of 0.02 (see the volume of preloading culture and media in Excel (normalisation) sheets) in 10 ml 0.5x TB medium + Chloramphenicol in 50 mL falcon tube (if using cuvettes, you can use 100…	Be aware, that all OD600 measurements were done with a 10x diluted aliquot of the samples: Positive control, replicate 1: 0.381 Positive control, replicate 2: 0.391 Negative control, replicate 1: 0.334 Negative control, replicate 2: 0.230 Device 1, replicate 1: 0.406 Device 1, replicate 2: 0.331 Device 2, replicate 1: 0.361 Device 2, replicate 2: 0.164 Device 3, replicate 1: 0.359 Device 3, repli…	Luria Bertani	50 ml Falcon tube	Yes	25°C	Measure OD and fluorescence of all samples, Import data into blue cells in Excel (cell measurement) sheets provided				Growth conditions: 16h in 37°C shaker at 220 rpm.			Tecan Infinite 200Pro	530 nm / 20 nm
12	Escherichia coli DH5alpha	plate reader, spectrophotometer, fluorimeter	Yes	Not given	Not given	22˚C	Prepare your 96 well plate or cuvettes, Add 100 μl LUDOX 100 % into wells A1, B1, C1, D1 (or 1 mL LUDOX 100% into a cuvette), Add 100 μl of H2O into A2, B2, C2, D2 (or 1 mL H2O into a cuvette), Measure absorbance 600 nm of all samples in all standard measurement modes in instrument, Import data into "Abs600" blue cells in provided Excel calibration sheet	Yes	Not given	35	Yes	528	485	top optic		Used fluorescein instead of FITC stock solution but followed instructions exactly otherwise	Add 100 μl of PBS into wells A2, B2, C2, D2....A12, B12, C12, D12, Mix A2 by pipetting up and down 3x and transfer 100 μl into A3, Mix A3 by pipetting up and down 3x and transfer 100 μl into A4, Mix A4 by pipetting up and down 3x and transfer 100 μl into A5, Mix A5 by pipetting up and down 3x and transfer 100 μl into A6, Mix A6 by pipetting up and down 3x and transfer 100 μl into A7, Mix A7 by pi…	Measure fluorescence of all of your samples., Import data into "Fluorescence" blue cells in provided Excel calibration sheet	Positive control, Negative control, Device 1: J23101+I13504, Device 2: J23106+I13504, Device 3: J23117+I13504	Pick 2 colonies from each of plate and inoculate it on 5-10 mL LB medium + Chloramphenicol (For antibiotic concentrations, please follow these guidelines: http://parts.igem.org/Help:Protocols/Antibiotic_Stocks)., Grow the cells overnight (16-18 hours) at 37°C and 220 rpm.	Set your instrument to read OD600 (as OD calibration setting), Measure OD600 of the overnight cultures, Import data into blue cells in Excel (normalisation) sheets provided, Incubate the cultures at 37°C and 220 rpm., Take 100 µL (1% of total volume) cultures at 0, 1, 2, 3, 4, 5, and 6 hours of incubation (if using cuvettes, remove 1 ml from 100 ml culture)., Place samples on ice., Used LB instea…	Positive control: 0.192 Negative control: 0.225 Device 1: 0.094 Device 2: 0.202 Device 3: 0.222 Media + chl: 0	Luria Bertani	50 ml Falcon tube	Yes		Measure OD and fluorescence of all samples, Import data into blue cells in Excel (cell measurement) sheets provided					Plate reader broke before we were able to take our FITC and E. coli OD600 and fluorescence measurements, so our FITC fluorescence, E. coli OD600, and E. coli fluorescence measurements were taken 12 hours after the end of the experiment (plates were kept covered in a 4˚C fridge overnight).		Synergy HT	485/20, 528/20
13	Escherichia coli DH5alpha	plate reader	No	10	1	37 Celcius	Prepare your 96 well plate or cuvettes, Add 100 μl LUDOX 100 % into wells A1, B1, C1, D1 (or 1 mL LUDOX 100% into a cuvette), Add 100 μl of H2O into A2, B2, C2, D2 (or 1 mL H2O into a cuvette), Measure absorbance 600 nm of all samples in all standard measurement modes in instrument, Import data into "Abs600" blue cells in provided Excel calibration sheet	No	10	Autogain	No	518 nm	485 nm	top optic	37 Celcius	Spin down FITC stock tube to make sure pellet is at the bottom of tube., Prepare 2x FITC stock solution (500 μM) by resuspending FITC in 1ml of 1x Phosphate Buffer Saline (PBS)., Incubate the solution at 42°C for 4 hours.it is important that the FITC is properly dissolved. To check this after the incubation period pipetted up and down – if any particulates are visible in the pipette tip continue …	Add 100 μl of PBS into wells A2, B2, C2, D2....A12, B12, C12, D12, Add 200 μl of FITC stock solution into A1, B1, C1, D1, Transfer 100 μl of FITC stock solution from A1 into A2., Mix A2 by pipetting up and down 3x and transfer 100 μl into A3, Mix A3 by pipetting up and down 3x and transfer 100 μl into A4, Mix A4 by pipetting up and down 3x and transfer 100 μl into A5, Mix A5 by pipetting up and d…	Measure fluorescence of all of your samples., Import data into "Fluorescence" blue cells in provided Excel calibration sheet	Positive control, Negative control, Device 1: J23101+I13504, Device 2: J23106+I13504, Device 3: J23117+I13504	Pick 2 colonies from each of plate and inoculate it on 5-10 mL LB medium + Chloramphenicol (For antibiotic concentrations, please follow these guidelines: http://parts.igem.org/Help:Protocols/Antibiotic_Stocks)., Grow the cells overnight (16-18 hours) at 37°C and 220 rpm., Cell growth: We preserved those colonies at -80 Celcius for approximately 15 days, before calibration. We recovered those bac…	Set your instrument to read OD600 (as OD calibration setting), Measure OD600 of the overnight cultures, Import data into blue cells in Excel (normalisation) sheets provided, Dilute the cultures to a target OD600 of 0.02 (see the volume of preloading culture and media in Excel (normalisation) sheets) in 10 ml 0.5x TB medium + Chloramphenicol in 50 mL falcon tube (if using cuvettes, you can use 100…	colony1 colony2 positive control: 0.396859 0.391277 negative control: 0.400577 0.419214 device 1: 0.39545 0.376025 device 2: 0.398797 0.331651 device 3: 0.360438 0.32037	Luria Bertani	50 ml Falcon tube	Yes	37 Celcius	Measure OD and fluorescence of all samples, Import data into blue cells in Excel (cell measurement) sheets provided					Prepare the FITC stock solution: Incubate for 4h30min. Cell growth: We preserved those colonies at -80 Celcius for approximately 15 days, before calibration. We recovered those bacteria in LB medium, and incubated overnight at 220 rpm for 15h, after the calibration is complete.		Thermo Varioskan Flash
14	E. coli DH10beta	plate reader	No	25	-	24°C	Prepare your 96 well plate or cuvettes, Add 100 μl LUDOX 100 % into wells A1, B1, C1, D1 (or 1 mL LUDOX 100% into a cuvette), Add 100 μl of H2O into A2, B2, C2, D2 (or 1 mL H2O into a cuvette), Measure absorbance 600 nm of all samples in all standard measurement modes in instrument, Import data into "Abs600" blue cells in provided Excel calibration sheet	No	25	50 (manual)	No	488	520	top optic	24°C	Spin down FITC stock tube to make sure pellet is at the bottom of tube., Prepare 2x FITC stock solution (500 μM) by resuspending FITC in 1ml of 1x Phosphate Buffer Saline (PBS)., Incubate the solution at 42°C for 4 hours.it is important that the FITC is properly dissolved. To check this after the incubation period pipetted up and down – if any particulates are visible in the pipette tip continue …	Add 100 μl of PBS into wells A2, B2, C2, D2....A12, B12, C12, D12, Add 200 μl of FITC stock solution into A1, B1, C1, D1, Transfer 100 μl of FITC stock solution from A1 into A2., Mix A2 by pipetting up and down 3x and transfer 100 μl into A3, Mix A3 by pipetting up and down 3x and transfer 100 μl into A4, Mix A4 by pipetting up and down 3x and transfer 100 μl into A5, Mix A5 by pipetting up and d…	Measure fluorescence of all of your samples., Import data into "Fluorescence" blue cells in provided Excel calibration sheet	Positive control, Negative control, Device 1: J23101+I13504, Device 2: J23106+I13504, Device 3: J23117+I13504	Pick 2 colonies from each of plate and inoculate it on 5-10 mL LB medium + Chloramphenicol (For antibiotic concentrations, please follow these guidelines: http://parts.igem.org/Help:Protocols/Antibiotic_Stocks)., Grow the cells overnight (16-18 hours) at 37°C and 220 rpm.	Set your instrument to read OD600 (as OD calibration setting), Measure OD600 of the overnight cultures, Import data into blue cells in Excel (normalisation) sheets provided, Dilute the cultures to a target OD600 of 0.02 (see the volume of preloading culture and media in Excel (normalisation) sheets) in 10 ml 0.5x TB medium + Chloramphenicol in 50 mL falcon tube (if using cuvettes, you can use 100…	Name Abs Negative control Colony 1 1.692 Negative control Colony 2 1.707 Positive control Colony 1 1.236 Positive control Colony 2 0.985 Test device 1 Colony 1 0.924 Test device 1 Colony 2 1.422 Test device 2 Colony 1 1.511 Test device 2 Colony 2 0.95 Test device 3 Colony 1 1.293 Test device 3 Colony 2 1.142	Luria Bertani	50 ml Falcon tube	Yes	24°C	Measure OD and fluorescence of all samples, Import data into blue cells in Excel (cell measurement) sheets provided							Tecan Infinite 200
15	Escherichia coli DH5alpha	plate reader, spectrophotometer, fluorimeter, 96 well plate Reader	Yes	1	0.047		Prepare your 96 well plate or cuvettes, Add 100 μl LUDOX 100 % into wells A1, B1, C1, D1 (or 1 mL LUDOX 100% into a cuvette), Add 100 μl of H2O into A2, B2, C2, D2 (or 1 mL H2O into a cuvette), Measure absorbance 600 nm of all samples in all standard measurement modes in instrument, Import data into "Abs600" blue cells in provided Excel calibration sheet	Yes	1	60	No	488nm	520nm	top optic		Spin down FITC stock tube to make sure pellet is at the bottom of tube., Prepare 2x FITC stock solution (500 μM) by resuspending FITC in 1ml of 1x Phosphate Buffer Saline (PBS)., Incubate the solution at 42°C for 4 hours.it is important that the FITC is properly dissolved. To check this after the incubation period pipetted up and down – if any particulates are visible in the pipette tip continue …	Add 100 μl of PBS into wells A2, B2, C2, D2....A12, B12, C12, D12, Add 200 μl of FITC stock solution into A1, B1, C1, D1, Transfer 100 μl of FITC stock solution from A1 into A2., Mix A2 by pipetting up and down 3x and transfer 100 μl into A3, Mix A3 by pipetting up and down 3x and transfer 100 μl into A4, Mix A4 by pipetting up and down 3x and transfer 100 μl into A5, Mix A5 by pipetting up and d…	Measure fluorescence of all of your samples., Import data into "Fluorescence" blue cells in provided Excel calibration sheet	Positive control, Negative control, Device 1: J23101+I13504, Device 2: J23106+I13504, Device 3: J23117+I13504	Pick 2 colonies from each of plate and inoculate it on 5-10 mL LB medium + Chloramphenicol (For antibiotic concentrations, please follow these guidelines: http://parts.igem.org/Help:Protocols/Antibiotic_Stocks)., Grow the cells overnight (16-18 hours) at 37°C and 220 rpm.	Set your instrument to read OD600 (as OD calibration setting), Measure OD600 of the overnight cultures, Import data into blue cells in Excel (normalisation) sheets provided, Dilute the cultures to a target OD600 of 0.02 (see the volume of preloading culture and media in Excel (normalisation) sheets) in 10 ml 0.5x TB medium + Chloramphenicol in 50 mL falcon tube (if using cuvettes, you can use 100…	Devices: 96 well plate, 96 well plate reader, shaking table, bechtop, 50ml tube(asepsis), pipette(asepsis). initial OD600: positive control: 0.059 negative control: 0.059 device 1: 0.057 device 2: 0.060 device 3: 0.061	Luria Bertani	50 ml Falcon tube	Yes		Measure OD and fluorescence of all samples, Import data into blue cells in Excel (cell measurement) sheets provided							CYTATION 3
16	Escherichia coli Top10	plate reader	No	10	1.3	37 C	Prepare your 96 well plate or cuvettes, Add 100 μl LUDOX 100 % into wells A1, B1, C1, D1 (or 1 mL LUDOX 100% into a cuvette), Add 100 μl of H2O into A2, B2, C2, D2 (or 1 mL H2O into a cuvette), Measure absorbance 600 nm of all samples in all standard measurement modes in instrument, Import data into "Abs600" blue cells in provided Excel calibration sheet	No	10	20	No	530	465	top optic	37 C	Spin down FITC stock tube to make sure pellet is at the bottom of tube., Prepare 2x FITC stock solution (500 μM) by resuspending FITC in 1ml of 1x Phosphate Buffer Saline (PBS)., Incubate the solution at 42°C for 4 hours.it is important that the FITC is properly dissolved. To check this after the incubation period pipetted up and down – if any particulates are visible in the pipette tip continue …	Add 100 μl of PBS into wells A2, B2, C2, D2....A12, B12, C12, D12, Add 200 μl of FITC stock solution into A1, B1, C1, D1, Transfer 100 μl of FITC stock solution from A1 into A2., Mix A2 by pipetting up and down 3x and transfer 100 μl into A3, Mix A3 by pipetting up and down 3x and transfer 100 μl into A4, Mix A4 by pipetting up and down 3x and transfer 100 μl into A5, Mix A5 by pipetting up and d…	Measure fluorescence of all of your samples., Import data into "Fluorescence" blue cells in provided Excel calibration sheet	Positive control, Negative control, Device 1: J23101+I13504, Device 2: J23106+I13504, Device 3: J23117+I13504	Pick 2 colonies from each of plate and inoculate it on 5-10 mL LB medium + Chloramphenicol (For antibiotic concentrations, please follow these guidelines: http://parts.igem.org/Help:Protocols/Antibiotic_Stocks)., Grow the cells overnight (16-18 hours) at 37°C and 220 rpm.	Set your instrument to read OD600 (as OD calibration setting), Measure OD600 of the overnight cultures, Import data into blue cells in Excel (normalisation) sheets provided, Dilute the cultures to a target OD600 of 0.02 (see the volume of preloading culture and media in Excel (normalisation) sheets) in 10 ml 0.5x TB medium + Chloramphenicol in 50 mL falcon tube (if using cuvettes, you can use 100…	Not recorded	0.5x Terrific Broth	50 ml Falcon tube	Yes	37	Measure OD and fluorescence of all samples, Import data into blue cells in Excel (cell measurement) sheets provided						Add 1 mL of PBS into tubes 2-11, Add 2.0 mL of FITC 1x solution tube 1, Transfer 100 μl of FITC 1x solution from A1 into A2., Mix tube 2 by pipetting up and down 3x and transfer 1 mL into tube 3…, Mix tube 3 by pipetting up and down 3x and transfer 1 mL into tube 4…, Mix tube 4 by pipetting up and down 3x and transfer 1 mL into tube 5…, Mix tube 5 by pipetting up and down 3x and transfer 1 mL int…	Tecan Infinite 500
17	Escherichia coli DH5alpha	plate reader	No	10	7.5		Prepare your 96 well plate or cuvettes, Add 100 μl LUDOX 100 % into wells A1, B1, C1, D1 (or 1 mL LUDOX 100% into a cuvette), Add 100 μl of H2O into A2, B2, C2, D2 (or 1 mL H2O into a cuvette), Measure absorbance 600 nm of all samples in all standard measurement modes in instrument, Import data into "Abs600" blue cells in provided Excel calibration sheet	No	100	Measurement technology	No	600	500	top optic		Spin down FITC stock tube to make sure pellet is at the bottom of tube., Prepare 2x FITC stock solution (500 μM) by resuspending FITC in 1ml of 1x Phosphate Buffer Saline (PBS)., Incubate the solution at 42°C for 4 hours.it is important that the FITC is properly dissolved. To check this after the incubation period pipetted up and down – if any particulates are visible in the pipette tip continue …	Add 100 μl of PBS into wells A2, B2, C2, D2....A12, B12, C12, D12, Add 200 μl of FITC stock solution into A1, B1, C1, D1, Transfer 100 μl of FITC stock solution from A1 into A2., Mix A2 by pipetting up and down 3x and transfer 100 μl into A3, Mix A3 by pipetting up and down 3x and transfer 100 μl into A4, Mix A4 by pipetting up and down 3x and transfer 100 μl into A5, Mix A5 by pipetting up and d…	Measure fluorescence of all of your samples., Import data into "Fluorescence" blue cells in provided Excel calibration sheet	Positive control, Negative control, Device 1: J23101+I13504, Device 2: J23106+I13504, Device 3: J23117+I13504	Pick 2 colonies from each of plate and inoculate it on 5-10 mL LB medium + Chloramphenicol (For antibiotic concentrations, please follow these guidelines: http://parts.igem.org/Help:Protocols/Antibiotic_Stocks)., Grow the cells overnight (16-18 hours) at 37°C and 220 rpm.	Set your instrument to read OD600 (as OD calibration setting), Measure OD600 of the overnight cultures, Import data into blue cells in Excel (normalisation) sheets provided, Dilute the cultures to a target OD600 of 0.02 (see the volume of preloading culture and media in Excel (normalisation) sheets) in 10 ml 0.5x TB medium + Chloramphenicol in 50 mL falcon tube (if using cuvettes, you can use 100…	Positive control replicate 1 0.25 Positive control replicate 2 0.24 Negative control replicate 1 0.236 Negative control replicate 2 0.251 Device 1: J23101+I13504 replicate 1 0.166 Device 1: J23101+I13504 replicate 2 0.183 Device 2: J23106+I13504 replicate 1 0.227 Device 2: J23106+I13504 replicate 2 0.207 Device 3: J23117+I13504 replicate 1 0.239 Device 3: J23117+I13504 replicate 2 0.244	Luria Bertani	500 ml shake flask	Yes		Measure OD and fluorescence of all samples, Import data into blue cells in Excel (cell measurement) sheets provided						Add 1 mL of PBS into tubes 2-11, Add 2.0 mL of FITC 1x solution tube 1, Transfer 100 μl of FITC 1x solution from A1 into A2., Mix tube 2 by pipetting up and down 3x and transfer 1 mL into tube 3…, Mix tube 3 by pipetting up and down 3x and transfer 1 mL into tube 4…, Mix tube 4 by pipetting up and down 3x and transfer 1 mL into tube 5…, Mix tube 5 by pipetting up and down 3x and transfer 1 mL int…	Enspire perkinelmer 2300
18	Escherichia coli DH10B	plate reader	No	10	less than 420mm		Prepare your 96 well plate or cuvettes, Add 100 μl LUDOX 100 % into wells A1, B1, C1, D1 (or 1 mL LUDOX 100% into a cuvette), Add 100 μl of H2O into A2, B2, C2, D2 (or 1 mL H2O into a cuvette), Abs595 was used instead of Abs600	No	10	PMT gain	Yes	535/25nm	485/14nm	top optic		Spin down FITC stock tube to make sure pellet is at the bottom of tube., Prepare 2x FITC stock solution (500 μM) by resuspending FITC in 1ml of 1x Phosphate Buffer Saline (PBS)., Incubate the solution at 42°C for 4 hours.it is important that the FITC is properly dissolved. To check this after the incubation period pipetted up and down – if any particulates are visible in the pipette tip continue …	Add 100 μl of PBS into wells A2, B2, C2, D2....A12, B12, C12, D12, Add 200 μl of FITC stock solution into A1, B1, C1, D1, Transfer 100 μl of FITC stock solution from A1 into A2., Mix A2 by pipetting up and down 3x and transfer 100 μl into A3, Mix A3 by pipetting up and down 3x and transfer 100 μl into A4, Mix A4 by pipetting up and down 3x and transfer 100 μl into A5, Mix A5 by pipetting up and d…	Measure fluorescence of all of your samples., Import data into "Fluorescence" blue cells in provided Excel calibration sheet	Positive control, Negative control, Device 1: J23101+I13504, Device 2: J23106+I13504, Device 3: J23117+I13504	Pick 2 colonies from each of plate and inoculate it on 5-10 mL LB medium + Chloramphenicol (For antibiotic concentrations, please follow these guidelines: http://parts.igem.org/Help:Protocols/Antibiotic_Stocks)., Grow the cells overnight (16-18 hours) at 37°C and 220 rpm.	Import data into blue cells in Excel (normalisation) sheets provided, Dilute the cultures to a target OD600 of 0.02 (see the volume of preloading culture and media in Excel (normalisation) sheets) in 10 ml 0.5x TB medium + Chloramphenicol in 50 mL falcon tube (if using cuvettes, you can use 100 ml in a 500 ml shake flask)., Incubate the cultures at 37°C and 220 rpm., Take 100 µL (1% of total volu…	positive control: 2.38 negative control: 2.06 device 1: 2.45 device 2: 2.09 device 3: 2.08	Luria Bertani	50 ml Falcon tube	Yes		Measure OD and fluorescence of all samples, Import data into blue cells in Excel (cell measurement) sheets provided							EnVision multilabel reader (Manufacturer: Perkin Elmer; Model: EnVision Xcite)	595/10nm
19	E. coli DH10B	plate reader	No	25	0	24.6 C	Prepare your 96 well plate or cuvettes, Add 100 μl LUDOX 100 % into wells A1, B1, C1, D1 (or 1 mL LUDOX 100% into a cuvette), Add 100 μl of H2O into A2, B2, C2, D2 (or 1 mL H2O into a cuvette), Measure absorbance 600 nm of all samples in all standard measurement modes in instrument, Import data into "Abs600" blue cells in provided Excel calibration sheet	No	25	80	No	530	493	bottom optic	22.1 C	Incubate the solution at 42°C for 4 hours.it is important that the FITC is properly dissolved. To check this after the incubation period pipetted up and down – if any particulates are visible in the pipette tip continue to incubate overnight., Dilute the 2x FITC stock solution in half to make a 1x FITC solution (final concentration is 250 μM)., We split our FITC stock solution so we instead order…	Add 100 μl of PBS into wells A2, B2, C2, D2....A12, B12, C12, D12, Add 200 μl of FITC stock solution into A1, B1, C1, D1, Transfer 100 μl of FITC stock solution from A1 into A2., Mix A2 by pipetting up and down 3x and transfer 100 μl into A3, Mix A3 by pipetting up and down 3x and transfer 100 μl into A4, Mix A4 by pipetting up and down 3x and transfer 100 μl into A5, Mix A5 by pipetting up and d…	Measure fluorescence of all of your samples., Import data into "Fluorescence" blue cells in provided Excel calibration sheet	Positive control, Negative control, Device 1: J23101+I13504, Device 2: J23106+I13504, Device 3: J23117+I13504	Pick 2 colonies from each of plate and inoculate it on 5-10 mL LB medium + Chloramphenicol (For antibiotic concentrations, please follow these guidelines: http://parts.igem.org/Help:Protocols/Antibiotic_Stocks)., Grow the cells overnight (16-18 hours) at 37°C and 220 rpm.	Set your instrument to read OD600 (as OD calibration setting), Measure OD600 of the overnight cultures, Import data into blue cells in Excel (normalisation) sheets provided, Dilute the cultures to a target OD600 of 0.02 (see the volume of preloading culture and media in Excel (normalisation) sheets) in 10 ml 0.5x TB medium + Chloramphenicol in 50 mL falcon tube (if using cuvettes, you can use 100…	Colony 1, Positive (+) : 2.979 Colony 1, Negative (-) : 2.711 Colony 1, Device 1 : 2.918 Colony 1, Device 2 : 2.562 Colony 1, Device 3: 2.543 Colony 2, Positive (+) : 2.866 Colony 2, Negative (-) : 2.600 Colony 2, Device 1 : 2.967 Colony 2, Device 2 :2.790 Colony 2, Device 3: 2.767	Luria Bertani	50 ml Falcon tube	Yes	25 C	Measure OD and fluorescence of all samples, Import data into blue cells in Excel (cell measurement) sheets provided					The only different protocol was with out FITC. We made our own stock solution rather than the one provided (because we did not have enough after messing up).		Tecan Infinite 200Pro
20	Escherichia coli DH5alpha	plate reader	No	25	3	25℃	Prepare your 96 well plate or cuvettes, Add 100 μl LUDOX 100 % into wells A1, B1, C1, D1 (or 1 mL LUDOX 100% into a cuvette), Add 100 μl of H2O into A2, B2, C2, D2 (or 1 mL H2O into a cuvette), Measure absorbance 600 nm of all samples in all standard measurement modes in instrument, Import data into "Abs600" blue cells in provided Excel calibration sheet	No	25	Shaking 10 seconds before measured	No	485nm	520nm	top optic	25℃	Spin down FITC stock tube to make sure pellet is at the bottom of tube., Prepare 2x FITC stock solution (500 μM) by resuspending FITC in 1ml of 1x Phosphate Buffer Saline (PBS)., Incubate the solution at 42°C for 4 hours.it is important that the FITC is properly dissolved. To check this after the incubation period pipetted up and down – if any particulates are visible in the pipette tip continue …	Add 100 μl of PBS into wells A2, B2, C2, D2....A12, B12, C12, D12, Add 200 μl of FITC stock solution into A1, B1, C1, D1, Transfer 100 μl of FITC stock solution from A1 into A2., Mix A2 by pipetting up and down 3x and transfer 100 μl into A3, Mix A3 by pipetting up and down 3x and transfer 100 μl into A4, Mix A4 by pipetting up and down 3x and transfer 100 μl into A5, Mix A5 by pipetting up and d…	Measure fluorescence of all of your samples., Import data into "Fluorescence" blue cells in provided Excel calibration sheet	Positive control, Negative control, Device 1: J23101+I13504, Device 2: J23106+I13504, Device 3: J23117+I13504	Pick 2 colonies from each of plate and inoculate it on 5-10 mL LB medium + Chloramphenicol (For antibiotic concentrations, please follow these guidelines: http://parts.igem.org/Help:Protocols/Antibiotic_Stocks)., Grow the cells overnight (16-18 hours) at 37°C and 220 rpm.	Set your instrument to read OD600 (as OD calibration setting), Measure OD600 of the overnight cultures, Import data into blue cells in Excel (normalisation) sheets provided, Dilute the cultures to a target OD600 of 0.02 (see the volume of preloading culture and media in Excel (normalisation) sheets) in 10 ml 0.5x TB medium + Chloramphenicol in 50 mL falcon tube (if using cuvettes, you can use 100…	target Abs600 0.02 target volume (mL) 10 sample Abs600 reading volume of preloading culture volume of preloading media positive control 0.4636 0.482276344 9.517723656 negative control 0.2955 0.811030008 9.188969992 device 1 0.2593 0.950570342 9.049429658 device 2 0.4498 0.498877526 9.501122474 device 3 0.4193 0.539956803 9.460043197 media+chl 0.0489	Luria Bertani	50 ml Falcon tube	Yes	25℃	Measure OD and fluorescence of all samples, Import data into blue cells in Excel (cell measurement) sheets provided				Device 1 growed slower than others.			Tecan Infinite M200pro
21	Escherichia coli DH5alpha	plate reader	No	6	1.13	22	Prepare your 96 well plate or cuvettes, Add 100 μl LUDOX 100 % into wells A1, B1, C1, D1 (or 1 mL LUDOX 100% into a cuvette), Add 100 μl of H2O into A2, B2, C2, D2 (or 1 mL H2O into a cuvette), Measure absorbance 600 nm of all samples in all standard measurement modes in instrument, Import data into "Abs600" blue cells in provided Excel calibration sheet	No	10	Automatic	No	525 nm	490 nm	top optic	22	Spin down FITC stock tube to make sure pellet is at the bottom of tube., Prepare 2x FITC stock solution (500 μM) by resuspending FITC in 1ml of 1x Phosphate Buffer Saline (PBS)., Incubate the solution at 42°C for 4 hours.it is important that the FITC is properly dissolved. To check this after the incubation period pipetted up and down – if any particulates are visible in the pipette tip continue …	Add 100 μl of PBS into wells A2, B2, C2, D2....A12, B12, C12, D12, Add 200 μl of FITC stock solution into A1, B1, C1, D1, Transfer 100 μl of FITC stock solution from A1 into A2., Mix A2 by pipetting up and down 3x and transfer 100 μl into A3, Mix A3 by pipetting up and down 3x and transfer 100 μl into A4, Mix A4 by pipetting up and down 3x and transfer 100 μl into A5, Mix A5 by pipetting up and d…	Measure fluorescence of all of your samples., Import data into "Fluorescence" blue cells in provided Excel calibration sheet	Positive control, Negative control, Device 1: J23101+I13504, Device 2: J23106+I13504, Device 3: J23117+I13504	Pick 2 colonies from each of plate and inoculate it on 5-10 mL LB medium + Chloramphenicol (For antibiotic concentrations, please follow these guidelines: http://parts.igem.org/Help:Protocols/Antibiotic_Stocks)., Grow the cells overnight (16-18 hours) at 37°C and 220 rpm.	Set your instrument to read OD600 (as OD calibration setting), Measure OD600 of the overnight cultures, Import data into blue cells in Excel (normalisation) sheets provided, Dilute the cultures to a target OD600 of 0.02 (see the volume of preloading culture and media in Excel (normalisation) sheets) in 10 ml 0.5x TB medium + Chloramphenicol in 50 mL falcon tube (if using cuvettes, you can use 100…	Positive Control Replicate 1 - 0.63 Positive Control Replicate 2 - 0.468 Negative Control Replicate 1 - 0.633 Negative Control Replicate 2 - 0.617 Device 1 Replicate 1 - 0.729 Device 1 Replicate 2 - 0.725 Device 2 Replicate 1 - 0.617 Device 2 Replicate 2 - 0.626 Device 3 Replicate 1 - 0.643 Device 3 Replicate 2 - 0.634	0.5x Terrific Broth	50 ml Falcon tube	Yes	22	Measure OD and fluorescence of all samples, Import data into blue cells in Excel (cell measurement) sheets provided							SpectraMax M2
22	Escherichia coli DH5alpha	plate reader, spectrophotometer	No	25	Not used		Prepare your 96 well plate or cuvettes, Add 100 μl LUDOX 100 % into wells A1, B1, C1, D1 (or 1 mL LUDOX 100% into a cuvette), Typed in the values manually with care	No	50	87	No	509	488	bottom optic	27.2	Spin down FITC stock tube to make sure pellet is at the bottom of tube., Prepare 2x FITC stock solution (500 μM) by resuspending FITC in 1ml of 1x Phosphate Buffer Saline (PBS)., Incubate the solution at 42°C for 4 hours.it is important that the FITC is properly dissolved. To check this after the incubation period pipetted up and down – if any particulates are visible in the pipette tip continue …	Add 100 μl of PBS into wells A2, B2, C2, D2....A12, B12, C12, D12, Add 200 μl of FITC stock solution into A1, B1, C1, D1, Transfer 100 μl of FITC stock solution from A1 into A2., Mix A2 by pipetting up and down 3x and transfer 100 μl into A3, Mix A3 by pipetting up and down 3x and transfer 100 μl into A4, Mix A4 by pipetting up and down 3x and transfer 100 μl into A5, Mix A5 by pipetting up and d…	Measure fluorescence of all of your samples., Import data into "Fluorescence" blue cells in provided Excel calibration sheet	Positive control, Negative control, Device 1: J23101+I13504, Device 2: J23106+I13504, Device 3: J23117+I13504	Pick 2 colonies from each of plate and inoculate it on 5-10 mL LB medium + Chloramphenicol (For antibiotic concentrations, please follow these guidelines: http://parts.igem.org/Help:Protocols/Antibiotic_Stocks)., Grow the cells overnight (16-18 hours) at 37°C and 220 rpm.	Set your instrument to read OD600 (as OD calibration setting), Measure OD600 of the overnight cultures, Import data into blue cells in Excel (normalisation) sheets provided, Dilute the cultures to a target OD600 of 0.02 (see the volume of preloading culture and media in Excel (normalisation) sheets) in 10 ml 0.5x TB medium + Chloramphenicol in 50 mL falcon tube (if using cuvettes, you can use 100…	positive control replicate 1 = 1.655 positive control replicate 2 = 1.669 negative control replicate 1 = 1.682 negative control replicate 2 = 1.7 device 1 replicate 1 = 1.573 device 1 replicate 2 = 1.575 device 2 replicate 1 = 1.667 device 2 replicate 2 = 1.703 device 3 replicate 1 = 1.748 device 3 replicate 2 = 1.753	Luria Bertani	10ml glass test-tubes covered with aluminum foil	Yes	28.7	Measure OD and fluorescence of all samples, Import data into blue cells in Excel (cell measurement) sheets provided					For all our OD600 and Fluorescence measurements done on the plates, we used the Tecan Infinite M1000 Pro. The only time we used the Thermo Scientific Genesys 10S UV-VIS spectrophotometer is during the preparation phase of the cell measurement protocol, where we used it to take OD600 measurements of our overnight cultures in order to dilute them to the target OD600 of 0.02. Our choice of gain in t…		Tecan Infinite M1000 Pro whenever reading plates for fluorescence and OD600, Thermo Scientific Genesys 10S UV-VIS as spectrophotometer
23	Escherichia coli DH5alpha	plate reader	No	96	Amplitude: 4,5 mm	37°C	Prepare your 96 well plate or cuvettes, Add 100 μl LUDOX 100 % into wells A1, B1, C1, D1 (or 1 mL LUDOX 100% into a cuvette), Add 100 μl of H2O into A2, B2, C2, D2 (or 1 mL H2O into a cuvette), Measure absorbance 600 nm of all samples in all standard measurement modes in instrument, Import data into "Abs600" blue cells in provided Excel calibration sheet	No	96	44	No	Emission wavelength: 510 nm	Excitation wavelength: 485 nm	based on Fluorescence inensity	37°C	Spin down FITC stock tube to make sure pellet is at the bottom of tube., Prepare 2x FITC stock solution (500 μM) by resuspending FITC in 1ml of 1x Phosphate Buffer Saline (PBS)., Incubate the solution at 42°C for 4 hours.it is important that the FITC is properly dissolved. To check this after the incubation period pipetted up and down – if any particulates are visible in the pipette tip continue …	Add 100 μl of PBS into wells A2, B2, C2, D2....A12, B12, C12, D12, Add 200 μl of FITC stock solution into A1, B1, C1, D1, Transfer 100 μl of FITC stock solution from A1 into A2., Mix A2 by pipetting up and down 3x and transfer 100 μl into A3, Mix A3 by pipetting up and down 3x and transfer 100 μl into A4, Mix A4 by pipetting up and down 3x and transfer 100 μl into A5, Mix A5 by pipetting up and d…	Measure fluorescence of all of your samples., Import data into "Fluorescence" blue cells in provided Excel calibration sheet, We tried add chemicals to improve the protein production as described in the mail with our results	Positive control, Negative control, Device 1: J23101+I13504, Device 2: J23106+I13504, Device 3: J23117+I13504	Pick 2 colonies from each of plate and inoculate it on 5-10 mL LB medium + Chloramphenicol (For antibiotic concentrations, please follow these guidelines: http://parts.igem.org/Help:Protocols/Antibiotic_Stocks)., Grow the cells overnight (16-18 hours) at 37°C and 220 rpm.	Set your instrument to read OD600 (as OD calibration setting), Measure OD600 of the overnight cultures, Import data into blue cells in Excel (normalisation) sheets provided, Dilute the cultures to a target OD600 of 0.02 (see the volume of preloading culture and media in Excel (normalisation) sheets) in 10 ml 0.5x TB medium + Chloramphenicol in 50 mL falcon tube (if using cuvettes, you can use 100…	target Abs600 0,02 target volume (mL) 5 sample Abs600 reading volume of preloading culture volume of preloading media positive control 0,6368 negative control 0,6337 device 1 0,6513 device 2 0,6543 device 3 0,673 media+chl 0,0689	0.5x Terrific Broth	50 ml Falcon tube	Yes	37°C	Measure OD and fluorescence of all samples, Import data into blue cells in Excel (cell measurement) sheets provided					We tried to improve the protocol by adding Betaine (Ci=500µM) and Sorbitol (Ci=2,5M) in the Terrific broth.		Tecan infinite 500
24	Escherichia coli Top10	plate reader	No	1	1.5	22 C	Prepare your 96 well plate or cuvettes, Add 100 μl LUDOX 100 % into wells A1, B1, C1, D1 (or 1 mL LUDOX 100% into a cuvette), Add 100 μl of H2O into A2, B2, C2, D2 (or 1 mL H2O into a cuvette), Measure absorbance 600 nm of all samples in all standard measurement modes in instrument, Import data into "Abs600" blue cells in provided Excel calibration sheet	Yes	1	40	Yes	528	485	top optic	22 C	Spin down FITC stock tube to make sure pellet is at the bottom of tube., Prepare 2x FITC stock solution (500 μM) by resuspending FITC in 1ml of 1x Phosphate Buffer Saline (PBS)., Incubate the solution at 42°C for 4 hours.it is important that the FITC is properly dissolved. To check this after the incubation period pipetted up and down – if any particulates are visible in the pipette tip continue …	Add 100 μl of PBS into wells A2, B2, C2, D2....A12, B12, C12, D12, Add 200 μl of FITC stock solution into A1, B1, C1, D1, Transfer 100 μl of FITC stock solution from A1 into A2., Mix A2 by pipetting up and down 3x and transfer 100 μl into A3, Mix A3 by pipetting up and down 3x and transfer 100 μl into A4, Mix A4 by pipetting up and down 3x and transfer 100 μl into A5, Mix A5 by pipetting up and d…	Measure fluorescence of all of your samples., Import data into "Fluorescence" blue cells in provided Excel calibration sheet	Positive control, Negative control, Device 1: J23101+I13504, Device 2: J23106+I13504, Device 3: J23117+I13504	Pick 2 colonies from each of plate and inoculate it on 5-10 mL LB medium + Chloramphenicol (For antibiotic concentrations, please follow these guidelines: http://parts.igem.org/Help:Protocols/Antibiotic_Stocks)., Grow the cells overnight (16-18 hours) at 37°C and 220 rpm.	Set your instrument to read OD600 (as OD calibration setting), Measure OD600 of the overnight cultures, Import data into blue cells in Excel (normalisation) sheets provided, Dilute the cultures to a target OD600 of 0.02 (see the volume of preloading culture and media in Excel (normalisation) sheets) in 10 ml 0.5x TB medium + Chloramphenicol in 50 mL falcon tube (if using cuvettes, you can use 100…	Positive Control #1: 1.522 Positive Control #2: 1.465 Negative Control #1: 1.491 Negative Control #2: 1.504 Test Device 1 #1: 1.180 Test Device 1 #2: 0.753 Test Device 2 #1: 1.493 Test Device 2 #2: 1.464 Test Device 3 #1: 1.524 Test Device 3 #2: 1.532	Luria Bertani	15cm x 25cm Glass Test Tubes	Yes	22 C	Measure OD and fluorescence of all samples, Import data into blue cells in Excel (cell measurement) sheets provided				Our shaking incubator is unable to accommodate 50ml falcon tubes. The glass test tubes used instead had a diameter roughly equivalent to a 50ml falcon tube.	Restreaking: Transformed cells were restreaked on LB plates containing identical chloramphenicol concentrations (1 colony per restreak). Colonies were picked from the restreak plates instead of the plate containing the original transformants. Path-length correction: Our plate reader was able to turn off pathlength correction for OD600 measurements but not for fluorescence measurements (the option…		Synergy HT	Filter Set 1: (Emission: 528nm / 20nm bandpass) (Excitation: 485nm / 20nm bandpass).
25	Escherichia coli DH5alpha	plate reader	No	One	0.1	Room temperature	Prepare your 96 well plate or cuvettes, Add 100 μl LUDOX 100 % into wells A1, B1, C1, D1 (or 1 mL LUDOX 100% into a cuvette), Add 100 μl of H2O into A2, B2, C2, D2 (or 1 mL H2O into a cuvette), Measure absorbance 600 nm of all samples in all standard measurement modes in instrument, Import data into "Abs600" blue cells in provided Excel calibration sheet	No	One	CW-Lamp energy 1032	Yes	F535	F485	top optic	Room temperature	Spin down FITC stock tube to make sure pellet is at the bottom of tube., Prepare 2x FITC stock solution (500 μM) by resuspending FITC in 1ml of 1x Phosphate Buffer Saline (PBS)., Incubate the solution at 42°C for 4 hours.it is important that the FITC is properly dissolved. To check this after the incubation period pipetted up and down – if any particulates are visible in the pipette tip continue …	Add 100 μl of PBS into wells A2, B2, C2, D2....A12, B12, C12, D12, Add 200 μl of FITC stock solution into A1, B1, C1, D1, Transfer 100 μl of FITC stock solution from A1 into A2., Mix A2 by pipetting up and down 3x and transfer 100 μl into A3, Mix A3 by pipetting up and down 3x and transfer 100 μl into A4, Mix A4 by pipetting up and down 3x and transfer 100 μl into A5, Mix A5 by pipetting up and d…	Measure fluorescence of all of your samples., Import data into "Fluorescence" blue cells in provided Excel calibration sheet	Positive control, Negative control, Device 1: J23101+I13504, Device 2: J23106+I13504, Device 3: J23117+I13504	Pick 2 colonies from each of plate and inoculate it on 5-10 mL LB medium + Chloramphenicol (For antibiotic concentrations, please follow these guidelines: http://parts.igem.org/Help:Protocols/Antibiotic_Stocks)., Grow the cells overnight (16-18 hours) at 37°C and 220 rpm.	Set your instrument to read OD600 (as OD calibration setting), Measure OD600 of the overnight cultures, Import data into blue cells in Excel (normalisation) sheets provided, Dilute the cultures to a target OD600 of 0.02 (see the volume of preloading culture and media in Excel (normalisation) sheets) in 10 ml 0.5x TB medium + Chloramphenicol in 50 mL falcon tube (if using cuvettes, you can use 100…	sample Abs600 reading volume of preloading culture volume of preloading media positive control 0,295 0,677966102 9,322033898 negative control 0,307 0,651465798 9,348534202 device 1 0,289 0,692041522 9,307958478 device 2 0,295 0,677966102 9,322033898 device 3 0,261 0,766283525 9,233716475 media+chl 0 sample Abs600 reading volume of preloading culture volume of preloading media positive control 0,2…	Luria Bertani	13mL tube	Yes	room temperature	Measure OD and fluorescence of all samples, Import data into blue cells in Excel (cell measurement) sheets provided						Add 1 mL of PBS into tubes 2-11, Add 2.0 mL of FITC 1x solution tube 1, Transfer 100 μl of FITC 1x solution from A1 into A2., Mix tube 2 by pipetting up and down 3x and transfer 1 mL into tube 3…, Mix tube 3 by pipetting up and down 3x and transfer 1 mL into tube 4…, Mix tube 4 by pipetting up and down 3x and transfer 1 mL into tube 5…, Mix tube 5 by pipetting up and down 3x and transfer 1 mL int…	PerkinElmer precisely, 1420 Multilabel Counter, VICTOR3	CW-LAMP filter 355
26	Escherichia coli DH5alpha	plate reader	No	8	Not Applicable	30℃	Prepare your 96 well plate or cuvettes, Add 100 μl LUDOX 100 % into wells A1, B1, C1, D1 (or 1 mL LUDOX 100% into a cuvette), Add 100 μl of H2O into A2, B2, C2, D2 (or 1 mL H2O into a cuvette), Measure absorbance 600 nm of all samples in all standard measurement modes in instrument, Import data into "Abs600" blue cells in provided Excel calibration sheet	No	10	automatic gain	No	520	480	top optic	30℃	Spin down FITC stock tube to make sure pellet is at the bottom of tube., Prepare 2x FITC stock solution (500 μM) by resuspending FITC in 1ml of 1x Phosphate Buffer Saline (PBS)., Incubate the solution at 42°C for 4 hours.it is important that the FITC is properly dissolved. To check this after the incubation period pipetted up and down – if any particulates are visible in the pipette tip continue …	Add 100 μl of PBS into wells A2, B2, C2, D2....A12, B12, C12, D12, Add 200 μl of FITC stock solution into A1, B1, C1, D1, Transfer 100 μl of FITC stock solution from A1 into A2., Mix A2 by pipetting up and down 3x and transfer 100 μl into A3, Mix A3 by pipetting up and down 3x and transfer 100 μl into A4, Mix A4 by pipetting up and down 3x and transfer 100 μl into A5, Mix A5 by pipetting up and d…	Measure fluorescence of all of your samples., Import data into "Fluorescence" blue cells in provided Excel calibration sheet	Positive control, Negative control, Device 1: J23101+I13504, Device 2: J23106+I13504, Device 3: J23117+I13504	Pick 2 colonies from each of plate and inoculate it on 5-10 mL LB medium + Chloramphenicol (For antibiotic concentrations, please follow these guidelines: http://parts.igem.org/Help:Protocols/Antibiotic_Stocks)., we grow the cells for two days at 37℃ and 220 rpm	Set your instrument to read OD600 (as OD calibration setting), Import data into blue cells in Excel (normalisation) sheets provided, Dilute the cultures to a target OD600 of 0.02 (see the volume of preloading culture and media in Excel (normalisation) sheets) in 10 ml 0.5x TB medium + Chloramphenicol in 50 mL falcon tube (if using cuvettes, you can use 100 ml in a 500 ml shake flask)., Incubate t…	positive control 1: 1.965 positive control 2: 1.925 negative control 1: 1.905 negative control 2: 1.906 device1 1: 1.964 device1 2: 1.968 device2 1: 1.914 device2 2: 1.92 device3 1:1.956 device3 2:1.955	Luria Bertani	50 ml Falcon tube	Yes	30℃	Measure OD and fluorescence of all samples, Import data into blue cells in Excel (cell measurement) sheets provided							BioTek Synergy H1
27	NEB 5-Alpha K-12 E.coli	plate reader	No	1	0 none used	28 Celcius	Prepare your 96 well plate or cuvettes, Add 100 μl LUDOX 100 % into wells A1, B1, C1, D1 (or 1 mL LUDOX 100% into a cuvette), Add 100 μl of H2O into A2, B2, C2, D2 (or 1 mL H2O into a cuvette), Import data into "Abs600" blue cells in provided Excel calibration sheet, Measured Absorbance at 590 nm	No	1	None	Yes	485nm	535nm	top optic	28	Spin down FITC stock tube to make sure pellet is at the bottom of tube., Prepare 2x FITC stock solution (500 μM) by resuspending FITC in 1ml of 1x Phosphate Buffer Saline (PBS)., Incubate the solution at 42°C for 4 hours.it is important that the FITC is properly dissolved. To check this after the incubation period pipetted up and down – if any particulates are visible in the pipette tip continue …	Add 100 μl of PBS into wells A2, B2, C2, D2....A12, B12, C12, D12, Add 200 μl of FITC stock solution into A1, B1, C1, D1, Transfer 100 μl of FITC stock solution from A1 into A2., Mix A2 by pipetting up and down 3x and transfer 100 μl into A3, Mix A3 by pipetting up and down 3x and transfer 100 μl into A4, Mix A4 by pipetting up and down 3x and transfer 100 μl into A5, Mix A5 by pipetting up and d…	Measure fluorescence of all of your samples., Import data into "Fluorescence" blue cells in provided Excel calibration sheet	Positive control, Negative control, Device 1: J23101+I13504, Device 2: J23106+I13504, Device 3: J23117+I13504	Pick 2 colonies from each of plate and inoculate it on 5-10 mL LB medium + Chloramphenicol (For antibiotic concentrations, please follow these guidelines: http://parts.igem.org/Help:Protocols/Antibiotic_Stocks)., Grow the cells overnight (16-18 hours) at 37°C and 220 rpm.	Set your instrument to read OD600 (as OD calibration setting), Measure OD600 of the overnight cultures, Import data into blue cells in Excel (normalisation) sheets provided, Dilute the cultures to a target OD600 of 0.02 (see the volume of preloading culture and media in Excel (normalisation) sheets) in 10 ml 0.5x TB medium + Chloramphenicol in 50 mL falcon tube (if using cuvettes, you can use 100…	Positive 1: 1.616 Positive 2: 1.656 Negative 1: 1.633 Negative 2: 1.647 Device 1 Replicate 1: 1.651 Device 1 Replicate 2: 1.652 Device 2 Replicate 1: 1.641 Device 2 Replicate 2: 1.656 Device 3 Replicate 1: 1.464 Device 3 Replicate 2: 1.501	Luria Bertani	50 ml Falcon tube	Yes	27	Measure OD and fluorescence of all samples, Import data into blue cells in Excel (cell measurement) sheets provided					All protocols were followed as closely as possible, except when reading samples in plate reader, Optical Densities were read at 590nm instead of 600nm due to limitations of the machine.	Add 1 mL of PBS into tubes 2-11, Add 2.0 mL of FITC 1x solution tube 1, Transfer 100 μl of FITC 1x solution from A1 into A2., Mix tube 2 by pipetting up and down 3x and transfer 1 mL into tube 3…, Mix tube 3 by pipetting up and down 3x and transfer 1 mL into tube 4…, Mix tube 4 by pipetting up and down 3x and transfer 1 mL into tube 5…, Mix tube 5 by pipetting up and down 3x and transfer 1 mL int…	Perkin Elmer Wallac 1420 Multilabel Counter	590nm/10nm
28	Escherichia coli Top10	plate reader, spectrophotometer	No	1	1	37 degree	Prepare your 96 well plate or cuvettes, Add 100 μl LUDOX 100 % into wells A1, B1, C1, D1 (or 1 mL LUDOX 100% into a cuvette), Add 100 μl of H2O into A2, B2, C2, D2 (or 1 mL H2O into a cuvette), Measure absorbance 600 nm of all samples in all standard measurement modes in instrument, Import data into "Abs600" blue cells in provided Excel calibration sheet	No	1	None	Yes	518 nm	485 nm	top optic	37 degree	Spin down FITC stock tube to make sure pellet is at the bottom of tube., Prepare 2x FITC stock solution (500 μM) by resuspending FITC in 1ml of 1x Phosphate Buffer Saline (PBS)., Incubate the solution at 42°C for 4 hours.it is important that the FITC is properly dissolved. To check this after the incubation period pipetted up and down – if any particulates are visible in the pipette tip continue …	Add 100 μl of PBS into wells A2, B2, C2, D2....A12, B12, C12, D12, Add 200 μl of FITC stock solution into A1, B1, C1, D1, Transfer 100 μl of FITC stock solution from A1 into A2., Mix A2 by pipetting up and down 3x and transfer 100 μl into A3, Mix A3 by pipetting up and down 3x and transfer 100 μl into A4, Mix A4 by pipetting up and down 3x and transfer 100 μl into A5, Mix A5 by pipetting up and d…	Measure fluorescence of all of your samples., Import data into "Fluorescence" blue cells in provided Excel calibration sheet	Positive control, Negative control, Device 1: J23101+I13504, Device 2: J23106+I13504, Device 3: J23117+I13504	Pick 2 colonies from each of plate and inoculate it on 5-10 mL LB medium + Chloramphenicol (For antibiotic concentrations, please follow these guidelines: http://parts.igem.org/Help:Protocols/Antibiotic_Stocks)., Grow the cells overnight (16-18 hours) at 37°C and 220 rpm.	Set your instrument to read OD600 (as OD calibration setting), Measure OD600 of the overnight cultures, Import data into blue cells in Excel (normalisation) sheets provided, Dilute the cultures to a target OD600 of 0.02 (see the volume of preloading culture and media in Excel (normalisation) sheets) in 10 ml 0.5x TB medium + Chloramphenicol in 50 mL falcon tube (if using cuvettes, you can use 100…	The initial OD600 of our overnight cultures is about 1 measured by spectrophotometer, the we dilute the cultures to a target OD600 of 0.02.	Luria Bertani	500 ml shake flask	Yes	37 degree	Measure OD and fluorescence of all samples, Import data into blue cells in Excel (cell measurement) sheets provided					We measured the devices following the protocol. We measured OD and fluorescence every one hour from 0 to 6 hours as well as from 7 to 24 hours.		Thermo VARIOSKAN FLASH MAPADA UV-3100PC SPECTROPHOTOMETER	535nm/NA
29	Escherichia coli DH5alpha	plate reader	No	10	not applied	37℃	Prepare your 96 well plate or cuvettes, Add 100 μl LUDOX 100 % into wells A1, B1, C1, D1 (or 1 mL LUDOX 100% into a cuvette), Add 100 μl of H2O into A2, B2, C2, D2 (or 1 mL H2O into a cuvette), Measure absorbance 600 nm of all samples in all standard measurement modes in instrument, Import data into "Abs600" blue cells in provided Excel calibration sheet	No	10	60	No	480nm	509nm	top optic	37℃	Spin down FITC stock tube to make sure pellet is at the bottom of tube., Prepare 2x FITC stock solution (500 μM) by resuspending FITC in 1ml of 1x Phosphate Buffer Saline (PBS)., Incubate the solution at 42°C for 4 hours.it is important that the FITC is properly dissolved. To check this after the incubation period pipetted up and down – if any particulates are visible in the pipette tip continue …	Add 100 μl of PBS into wells A2, B2, C2, D2....A12, B12, C12, D12, Add 200 μl of FITC stock solution into A1, B1, C1, D1, Transfer 100 μl of FITC stock solution from A1 into A2., Mix A2 by pipetting up and down 3x and transfer 100 μl into A3, Mix A3 by pipetting up and down 3x and transfer 100 μl into A4, Mix A4 by pipetting up and down 3x and transfer 100 μl into A5, Mix A5 by pipetting up and d…	Measure fluorescence of all of your samples., Import data into "Fluorescence" blue cells in provided Excel calibration sheet	Positive control, Negative control, Device 1: J23101+I13504, Device 2: J23106+I13504, Device 3: J23117+I13504	Pick 2 colonies from each of plate and inoculate it on 5-10 mL LB medium + Chloramphenicol (For antibiotic concentrations, please follow these guidelines: http://parts.igem.org/Help:Protocols/Antibiotic_Stocks)., Grow the cells overnight (16-18 hours) at 37°C and 220 rpm.	Set your instrument to read OD600 (as OD calibration setting), Measure OD600 of the overnight cultures, Import data into blue cells in Excel (normalisation) sheets provided, Dilute the cultures to a target OD600 of 0.02 (see the volume of preloading culture and media in Excel (normalisation) sheets) in 10 ml 0.5x TB medium + Chloramphenicol in 50 mL falcon tube (if using cuvettes, you can use 100…	Positive Control: Replicate1: 0.358 Replicate2: 0.411 Negative Control: Replicate1: 0.389 Replicate2: 0.372 Device1: Replicate1: 0.331 Replicate2: 0.353 Device2: Replicate1: 0.562 Replicate2: 0.601 Device3: Replicate1: 0.513 Replicate2: 0.498	Luria Bertani	50 ml Falcon tube	Yes	37℃	Measure OD and fluorescence of all samples, Import data into blue cells in Excel (cell measurement) sheets provided				Device1 & Device3 sometimes can not grow very well. There are two features that can be used to conclude this: 1. Poor colonies' numbers. 2. Slower growing rates comparing to other devices.	None different protocol used		Biotek® SynergyH1
30	Escherichia coli DH5alpha	plate reader	No	25	Sorry we do not know what this is (it was never an option...)	21.3ºC	Prepare your 96 well plate or cuvettes, Add 100 μl LUDOX 100 % into wells A1, B1, C1, D1 (or 1 mL LUDOX 100% into a cuvette), Add 100 μl of H2O into A2, B2, C2, D2 (or 1 mL H2O into a cuvette), Measure absorbance 600 nm of all samples in all standard measurement modes in instrument, Import data into "Abs600" blue cells in provided Excel calibration sheet	No	25	Fluorescence 100, Top reading manual	No	530	470	top optic	21.4ºC	Spin down FITC stock tube to make sure pellet is at the bottom of tube., Prepare 2x FITC stock solution (500 μM) by resuspending FITC in 1ml of 1x Phosphate Buffer Saline (PBS)., Incubate the solution at 42°C for 4 hours.it is important that the FITC is properly dissolved. To check this after the incubation period pipetted up and down – if any particulates are visible in the pipette tip continue …	Add 100 μl of PBS into wells A2, B2, C2, D2....A12, B12, C12, D12, Add 200 μl of FITC stock solution into A1, B1, C1, D1, Transfer 100 μl of FITC stock solution from A1 into A2., Mix A2 by pipetting up and down 3x and transfer 100 μl into A3, Mix A3 by pipetting up and down 3x and transfer 100 μl into A4, Mix A4 by pipetting up and down 3x and transfer 100 μl into A5, Mix A5 by pipetting up and d…	Measure fluorescence of all of your samples., Import data into "Fluorescence" blue cells in provided Excel calibration sheet	Positive control, Negative control, Device 1: J23101+I13504, Device 2: J23106+I13504, Device 3: J23117+I13504	Pick 2 colonies from each of plate and inoculate it on 5-10 mL LB medium + Chloramphenicol (For antibiotic concentrations, please follow these guidelines: http://parts.igem.org/Help:Protocols/Antibiotic_Stocks)., Grow the cells overnight (16-18 hours) at 37°C and 220 rpm.	Set your instrument to read OD600 (as OD calibration setting), Measure OD600 of the overnight cultures, Import data into blue cells in Excel (normalisation) sheets provided, Dilute the cultures to a target OD600 of 0.02 (see the volume of preloading culture and media in Excel (normalisation) sheets) in 10 ml 0.5x TB medium + Chloramphenicol in 50 mL falcon tube (if using cuvettes, you can use 100…	Positive control replicate 1 - 2.3 Positive control replicate 2 - 2.4 Negative control replicate 1 - 2.4 Negative control replicate 2 - 2.3 Device 1 replicate 1 - 2.2 Device 1 replicate 2 - 2.8 Device 2 replicate 1 - 2.3 Device 2 replicate 2 - 2.4 Device 3 replicate 1 - 2.5 Device 3 replicate 2 - 2.4	Luria Bertani	50 ml Falcon tube	Yes	25ºC	Measure OD and fluorescence of all samples, Import data into blue cells in Excel (cell measurement) sheets provided							Tecan InfiniteM200 Pro
31	Escherichia coli DH5alpha	plate reader	No	10	N/A	25 C	Prepare your 96 well plate or cuvettes, Add 100 μl LUDOX 100 % into wells A1, B1, C1, D1 (or 1 mL LUDOX 100% into a cuvette), Add 100 μl of H2O into A2, B2, C2, D2 (or 1 mL H2O into a cuvette), Measure absorbance 600 nm of all samples in all standard measurement modes in instrument, Import data into "Abs600" blue cells in provided Excel calibration sheet	No	10	N/A	No	490	520	top optic	25 C	Spin down FITC stock tube to make sure pellet is at the bottom of tube., Prepare 2x FITC stock solution (500 μM) by resuspending FITC in 1ml of 1x Phosphate Buffer Saline (PBS)., Incubate the solution at 42°C for 4 hours.it is important that the FITC is properly dissolved. To check this after the incubation period pipetted up and down – if any particulates are visible in the pipette tip continue …	Add 100 μl of PBS into wells A2, B2, C2, D2....A12, B12, C12, D12, Add 200 μl of FITC stock solution into A1, B1, C1, D1, Transfer 100 μl of FITC stock solution from A1 into A2., Mix A2 by pipetting up and down 3x and transfer 100 μl into A3, Mix A3 by pipetting up and down 3x and transfer 100 μl into A4, Mix A4 by pipetting up and down 3x and transfer 100 μl into A5, Mix A5 by pipetting up and d…	Measure fluorescence of all of your samples., Import data into "Fluorescence" blue cells in provided Excel calibration sheet	Positive control, Negative control, Device 1: J23101+I13504, Device 2: J23106+I13504, Device 3: J23117+I13504	Pick 2 colonies from each of plate and inoculate it on 5-10 mL LB medium + Chloramphenicol (For antibiotic concentrations, please follow these guidelines: http://parts.igem.org/Help:Protocols/Antibiotic_Stocks)., Grow the cells overnight (16-18 hours) at 37°C and 220 rpm.	Set your instrument to read OD600 (as OD calibration setting), Measure OD600 of the overnight cultures, Import data into blue cells in Excel (normalisation) sheets provided, Dilute the cultures to a target OD600 of 0.02 (see the volume of preloading culture and media in Excel (normalisation) sheets) in 10 ml 0.5x TB medium + Chloramphenicol in 50 mL falcon tube (if using cuvettes, you can use 100…	Positive Control 1: 0.67339 Negative Control 1: 0.55984 Test Device 1 - 1: 0.62385 Test Device 2 - 1: 0.744 Test Device 3 - 1: 0.70191 Positive Control 2: 0.63624 Negative Control 2: 0.68028 Test Device 1 - 2: 0.82348 Test Device 2 - 2: 0.7019 Test Device 3 - 2: 0.61462	Luria Bertani	15mL Falcon tube	Yes	25 C	Measure OD and fluorescence of all samples, Import data into blue cells in Excel (cell measurement) sheets provided					We followed your protocol.		SpectraMAX Plus, SpectraMAX Gemini XS
32	Escherichia coli Top10	plate reader, OD600 Cell density meter for overnight culture measurement before dilution	No	25	0	37 degrees Celsius	Prepare your 96 well plate or cuvettes, Add 100 μl LUDOX 100 % into wells A1, B1, C1, D1 (or 1 mL LUDOX 100% into a cuvette), Add 100 μl of H2O into A2, B2, C2, D2 (or 1 mL H2O into a cuvette), Measure absorbance 600 nm of all samples in all standard measurement modes in instrument, Import data into "Abs600" blue cells in provided Excel calibration sheet, We used MiliQ water.	No	25	67 (The intrument calculated it as optimum)	No	509	475	top optic	It was 33.4 degrees Celsius	Spin down FITC stock tube to make sure pellet is at the bottom of tube., Prepare 2x FITC stock solution (500 μM) by resuspending FITC in 1ml of 1x Phosphate Buffer Saline (PBS)., Incubate the solution at 42°C for 4 hours.it is important that the FITC is properly dissolved. To check this after the incubation period pipetted up and down – if any particulates are visible in the pipette tip continue …	Add 100 μl of PBS into wells A2, B2, C2, D2....A12, B12, C12, D12, Add 200 μl of FITC stock solution into A1, B1, C1, D1, Transfer 100 μl of FITC stock solution from A1 into A2., Mix A2 by pipetting up and down 3x and transfer 100 μl into A3, Mix A3 by pipetting up and down 3x and transfer 100 μl into A4, Mix A4 by pipetting up and down 3x and transfer 100 μl into A5, Mix A5 by pipetting up and d…	Measure fluorescence of all of your samples., Import data into "Fluorescence" blue cells in provided Excel calibration sheet	Positive control, Negative control, Device 1: J23101+I13504, Device 2: J23106+I13504, Device 3: J23117+I13504	Pick 2 colonies from each of plate and inoculate it on 5-10 mL LB medium + Chloramphenicol (For antibiotic concentrations, please follow these guidelines: http://parts.igem.org/Help:Protocols/Antibiotic_Stocks)., Grow the cells overnight (16-18 hours) at 37°C and 220 rpm., The incubator we used is set to 250rpm	Set your instrument to read OD600 (as OD calibration setting), Measure OD600 of the overnight cultures, Import data into blue cells in Excel (normalisation) sheets provided, Dilute the cultures to a target OD600 of 0.02 (see the volume of preloading culture and media in Excel (normalisation) sheets) in 10 ml 0.5x TB medium + Chloramphenicol in 50 mL falcon tube (if using cuvettes, you can use 100…	positive control 1,54 1,52 negative control 1,53 1,61 device 1 1,71 1,89 device 2 1,83 1,74 device 3 1,66 1,74	Luria Bertani	50 ml Falcon tube	Yes	30.7 degrees Celsius	Measure OD and fluorescence of all samples, Import data into blue cells in Excel (cell measurement) sheets provided					Our transformation protocol: 1) Get as many aliquots of competent cells (100μL) from the -80ºC freezer as transformations to be done and put them on ice for 10-15min. 2) Add to the 100μL of competent cells: 1μL of plasmid 20μL 5X KCM buffer 79µL sterile MiliQ 3) Mix by flicking the tube. 4) Incubate on ice for 20-30 minutes. 5) Heat shock at 42ºC for exactly 90 seconds. 6) Return the cells to ice…		Tecan Infinite M200PRO
33	Escherichia coli DH5alpha	plate reader, spectrophotometer	No	10	7mm	37℃	Prepare your 96 well plate or cuvettes, Add 100 μl LUDOX 100 % into wells A1, B1, C1, D1 (or 1 mL LUDOX 100% into a cuvette), Add 100 μl of H2O into A2, B2, C2, D2 (or 1 mL H2O into a cuvette), Measure absorbance 600 nm of all samples in all standard measurement modes in instrument, Import data into "Abs600" blue cells in provided Excel calibration sheet	No	10	63	No	485	511	top optic	37℃	Spin down FITC stock tube to make sure pellet is at the bottom of tube., Prepare 2x FITC stock solution (500 μM) by resuspending FITC in 1ml of 1x Phosphate Buffer Saline (PBS)., Incubate the solution at 42°C for 4 hours.it is important that the FITC is properly dissolved. To check this after the incubation period pipetted up and down – if any particulates are visible in the pipette tip continue …	Add 100 μl of PBS into wells A2, B2, C2, D2....A12, B12, C12, D12, Add 200 μl of FITC stock solution into A1, B1, C1, D1, Transfer 100 μl of FITC stock solution from A1 into A2., Mix A2 by pipetting up and down 3x and transfer 100 μl into A3, Mix A3 by pipetting up and down 3x and transfer 100 μl into A4, Mix A4 by pipetting up and down 3x and transfer 100 μl into A5, Mix A5 by pipetting up and d…	Measure fluorescence of all of your samples., Import data into "Fluorescence" blue cells in provided Excel calibration sheet	Positive control, Negative control, Device 1: J23101+I13504, Device 2: J23106+I13504, Device 3: J23117+I13504	Since the colonies are rare for some devices，we only pick one colony from each of plate. We grow the cells for 8 hours at 37°C and 220 rpm.	Set your instrument to read OD600 (as OD calibration setting), Import data into blue cells in Excel (normalisation) sheets provided, Dilute the cultures to a target OD600 of 0.02 (see the volume of preloading culture and media in Excel (normalisation) sheets) in 10 ml 0.5x TB medium + Chloramphenicol in 50 mL falcon tube (if using cuvettes, you can use 100 ml in a 500 ml shake flask)., Incubate t…	We did not measure the overnight cultures since we did not follow the protocol that are suggested by iGEM. We added 0.5ml eight-hour cultures to 100ml flash that contains 50ml LB medium + Chloramphenicol. Then we incubated the cultures at 37℃and 220 rpm. We measured OD600 of the cultures by spectrophotometer every 30 minutes until the OD600 reached 0.4. Here are the OD600 of the three devices ,po…	Luria Bertani	50 ml Falcon tube	No	37℃	Import data into blue cells in Excel (cell measurement) sheets provided, Measure OD and fluorecence of the samples that are taken at every hour and measure 7 times in total.				It is kand of strange of the E.coli since it grow rapidly between the 0h and the 1h. You can find that in our data sheet.	In the cell measurement experiment, we did not totally followed the protocol that are suggested by iGEM official because we did not set biological replicates and we can not get good data if we put the samples in the ice and measure it after several hours. We added 0.5ml eight-hour cultures to 100ml flash that contains 50ml LB medium + Chloramphenicol. Then we incubated the cultures at 37℃and 220 …		Synergy H1 140129F
34	Escherichia coli DH5alpha	plate reader, spectrophotometer	No	20	0		Prepare your 96 well plate or cuvettes, Add 100 μl LUDOX 100 % into wells A1, B1, C1, D1 (or 1 mL LUDOX 100% into a cuvette), Add 100 μl of H2O into A2, B2, C2, D2 (or 1 mL H2O into a cuvette), Measure absorbance 600 nm of all samples in all standard measurement modes in instrument, Import data into "Abs600" blue cells in provided Excel calibration sheet	No	10	0.9	Yes	520	485	top optic		Spin down FITC stock tube to make sure pellet is at the bottom of tube., Prepare 2x FITC stock solution (500 μM) by resuspending FITC in 1ml of 1x Phosphate Buffer Saline (PBS)., Incubate the solution at 42°C for 4 hours.it is important that the FITC is properly dissolved. To check this after the incubation period pipetted up and down – if any particulates are visible in the pipette tip continue …	Add 100 μl of PBS into wells A2, B2, C2, D2....A12, B12, C12, D12, Add 200 μl of FITC stock solution into A1, B1, C1, D1, Transfer 100 μl of FITC stock solution from A1 into A2., Mix A2 by pipetting up and down 3x and transfer 100 μl into A3, Mix A3 by pipetting up and down 3x and transfer 100 μl into A4, Mix A4 by pipetting up and down 3x and transfer 100 μl into A5, Mix A5 by pipetting up and d…	Measure fluorescence of all of your samples., Import data into "Fluorescence" blue cells in provided Excel calibration sheet	Positive control, Negative control, Device 1: J23101+I13504, Device 2: J23106+I13504, Device 3: J23117+I13504	Pick 2 colonies from each of plate and inoculate it on 5-10 mL LB medium + Chloramphenicol (For antibiotic concentrations, please follow these guidelines: http://parts.igem.org/Help:Protocols/Antibiotic_Stocks)., Grow the cells overnight (16-18 hours) at 37°C and 220 rpm.	Set your instrument to read OD600 (as OD calibration setting), Measure OD600 of the overnight cultures, Import data into blue cells in Excel (normalisation) sheets provided, Dilute the cultures to a target OD600 of 0.02 (see the volume of preloading culture and media in Excel (normalisation) sheets) in 10 ml 0.5x TB medium + Chloramphenicol in 50 mL falcon tube (if using cuvettes, you can use 100…	replicate no. OD600 - Control (+) [4] 3.38 - Control (-) [4] 3.06 - Test device 1 [4] 2.58 - Test device 2 [4] 3.48 - Test device 3 [4] 3.22	Luria Bertani	50 ml Falcon tube	Yes		Measure OD and fluorescence of all samples, Import data into blue cells in Excel (cell measurement) sheets provided						Add 1 mL of PBS into tubes 2-11, Add 2.0 mL of FITC 1x solution tube 1, Transfer 100 μl of FITC 1x solution from A1 into A2., Mix tube 2 by pipetting up and down 3x and transfer 1 mL into tube 3…, Mix tube 3 by pipetting up and down 3x and transfer 1 mL into tube 4…, Mix tube 4 by pipetting up and down 3x and transfer 1 mL into tube 5…, Mix tube 5 by pipetting up and down 3x and transfer 1 mL int…	eppendorf biospectrometer, BMG FLUOstar galaxy
35	Escherichia coli DH5alpha	plate reader	Yes	6	600	25℃	Prepare your 96 well plate or cuvettes, Add 100 μl LUDOX 100 % into wells A1, B1, C1, D1 (or 1 mL LUDOX 100% into a cuvette), Add 100 μl of H2O into A2, B2, C2, D2 (or 1 mL H2O into a cuvette), Measure absorbance 600 nm of all samples in all standard measurement modes in instrument, Import data into "Abs600" blue cells in provided Excel calibration sheet	Yes	6	automatic	Yes	518nm	485nm	top optic	22℃	Spin down FITC stock tube to make sure pellet is at the bottom of tube., Prepare 2x FITC stock solution (500 μM) by resuspending FITC in 1ml of 1x Phosphate Buffer Saline (PBS)., Incubate the solution at 42°C for 4 hours.it is important that the FITC is properly dissolved. To check this after the incubation period pipetted up and down – if any particulates are visible in the pipette tip continue …	Add 100 μl of PBS into wells A2, B2, C2, D2....A12, B12, C12, D12, Add 200 μl of FITC stock solution into A1, B1, C1, D1, Transfer 100 μl of FITC stock solution from A1 into A2., Mix A2 by pipetting up and down 3x and transfer 100 μl into A3, Mix A3 by pipetting up and down 3x and transfer 100 μl into A4, Mix A4 by pipetting up and down 3x and transfer 100 μl into A5, Mix A5 by pipetting up and d…	Measure fluorescence of all of your samples., Import data into "Fluorescence" blue cells in provided Excel calibration sheet	Positive control, Negative control, Device 1: J23101+I13504, Device 2: J23106+I13504, Device 3: J23117+I13504	Pick 2 colonies from each of plate and inoculate it on 5-10 mL LB medium + Chloramphenicol (For antibiotic concentrations, please follow these guidelines: http://parts.igem.org/Help:Protocols/Antibiotic_Stocks)., Grow the cells overnight (16-18 hours) at 37°C and 220 rpm.	Set your instrument to read OD600 (as OD calibration setting), Measure OD600 of the overnight cultures, Import data into blue cells in Excel (normalisation) sheets provided, Dilute the cultures to a target OD600 of 0.02 (see the volume of preloading culture and media in Excel (normalisation) sheets) in 10 ml 0.5x TB medium + Chloramphenicol in 50 mL falcon tube (if using cuvettes, you can use 100…	positive control replicate1 2.215 positive control replicate2 2.686 negative control replicate1 2.652 negative control replicate2 2.677 device1 replicate1 1.338 device1 replicate2 1.093 device2 replicate1 2.844 device2 replicare2 2.235 device3 replicate1 2.436 devive3 replicate2 2.780	Luria Bertani	50 ml Falcon tube	Yes	22℃	Measure OD and fluorescence of all samples, Import data into blue cells in Excel (cell measurement) sheets provided							FlexStation 3	515nm
36	Escherichia coli DH5alpha	plate reader	No	one billion	1.13 mm	27°C	Prepare your 96 well plate or cuvettes, Add 100 μl LUDOX 100 % into wells A1, B1, C1, D1 (or 1 mL LUDOX 100% into a cuvette), Add 100 μl of H2O into A2, B2, C2, D2 (or 1 mL H2O into a cuvette), Measure absorbance 600 nm of all samples in all standard measurement modes in instrument, Import data into "Abs600" blue cells in provided Excel calibration sheet	No	one billion	autocutoff, wavelength, and reading from the top and button optic	Yes	538 mm	485 mm	bottom optic	27°C	Spin down FITC stock tube to make sure pellet is at the bottom of tube., Prepare 2x FITC stock solution (500 μM) by resuspending FITC in 1ml of 1x Phosphate Buffer Saline (PBS)., Incubate the solution at 42°C for 4 hours.it is important that the FITC is properly dissolved. To check this after the incubation period pipetted up and down – if any particulates are visible in the pipette tip continue …	Add 100 μl of PBS into wells A2, B2, C2, D2....A12, B12, C12, D12, Add 200 μl of FITC stock solution into A1, B1, C1, D1, Transfer 100 μl of FITC stock solution from A1 into A2., Mix A2 by pipetting up and down 3x and transfer 100 μl into A3, Mix A3 by pipetting up and down 3x and transfer 100 μl into A4, Mix A4 by pipetting up and down 3x and transfer 100 μl into A5, Mix A5 by pipetting up and d…	Measure fluorescence of all of your samples., Import data into "Fluorescence" blue cells in provided Excel calibration sheet	Positive control, Negative control, Device 1: J23101+I13504, Device 2: J23106+I13504, Device 3: J23117+I13504	Pick 2 colonies from each of plate and inoculate it on 5-10 mL LB medium + Chloramphenicol (For antibiotic concentrations, please follow these guidelines: http://parts.igem.org/Help:Protocols/Antibiotic_Stocks)., Grow the cells overnight (16-18 hours) at 37°C and 220 rpm.	Set your instrument to read OD600 (as OD calibration setting), Measure OD600 of the overnight cultures, Import data into blue cells in Excel (normalisation) sheets provided, Dilute the cultures to a target OD600 of 0.02 (see the volume of preloading culture and media in Excel (normalisation) sheets) in 10 ml 0.5x TB medium + Chloramphenicol in 50 mL falcon tube (if using cuvettes, you can use 100…	sample average Abs600 reading positive control 1.547 negative control 1.305 device 1 1.465 device 2 1.262 device 3 1.286	Luria Bertani	50 ml Falcon tube	Yes	27°C	Measure OD and fluorescence of all samples, Import data into blue cells in Excel (cell measurement) sheets provided				E.coli grew well and fluorescence emitted from the bacteria displayed rationally with a trend line whose r -squared value is very close to 1 on chart. And we had collected a variety of conditions on how to set the wavelength for the FITC measurement.	We recommend anyone should check the plasmid devices by PCR or RE before doing the experiments, ig. our device one showed wrong while transforming it, and fortunately we had confirmed them previously by PCR. And that's also how we had done.		SpectraMax® M2-M2e Microplate Readers from Molecular Devices LLC on Biocompare.com.	530 nm / 30 nm bandpas
37	Escherichia coli DH5alpha	plate reader	No	25	unknown	25.2 C	Prepare your 96 well plate or cuvettes, Add 100 μl LUDOX 100 % into wells A1, B1, C1, D1 (or 1 mL LUDOX 100% into a cuvette), Add 100 μl of H2O into A2, B2, C2, D2 (or 1 mL H2O into a cuvette), Measure absorbance 600 nm of all samples in all standard measurement modes in instrument, Import data into "Abs600" blue cells in provided Excel calibration sheet	No	25	90	No	525	490	top optic	25.2	Spin down FITC stock tube to make sure pellet is at the bottom of tube., Prepare 2x FITC stock solution (500 μM) by resuspending FITC in 1ml of 1x Phosphate Buffer Saline (PBS)., Incubate the solution at 42°C for 4 hours.it is important that the FITC is properly dissolved. To check this after the incubation period pipetted up and down – if any particulates are visible in the pipette tip continue …	Add 100 μl of PBS into wells A2, B2, C2, D2....A12, B12, C12, D12, Add 200 μl of FITC stock solution into A1, B1, C1, D1, Transfer 100 μl of FITC stock solution from A1 into A2., Mix A2 by pipetting up and down 3x and transfer 100 μl into A3, Mix A3 by pipetting up and down 3x and transfer 100 μl into A4, Mix A4 by pipetting up and down 3x and transfer 100 μl into A5, Mix A5 by pipetting up and d…	Measure fluorescence of all of your samples., Import data into "Fluorescence" blue cells in provided Excel calibration sheet	Positive control, Negative control, Device 1: J23101+I13504, Device 2: J23106+I13504, Device 3: J23117 + E0240	Pick 2 colonies from each of plate and inoculate it on 5-10 mL LB medium + Chloramphenicol (For antibiotic concentrations, please follow these guidelines: http://parts.igem.org/Help:Protocols/Antibiotic_Stocks)., Grow the cells overnight (16-18 hours) at 37°C and 220 rpm.	Set your instrument to read OD600 (as OD calibration setting), Measure OD600 of the overnight cultures, Import data into blue cells in Excel (normalisation) sheets provided, Dilute the cultures to a target OD600 of 0.02 (see the volume of preloading culture and media in Excel (normalisation) sheets) in 10 ml 0.5x TB medium + Chloramphenicol in 50 mL falcon tube (if using cuvettes, you can use 100…	Positive Control: 0.32220000 Negative Control: 0.44449999 Device 1: 0.52100002 Device 2: 0.29980000 Device 3(J23117 + E0240): 0.30120000	0.5x Terrific Broth	10ml Falcon tube	Yes	25.2 C	Measure OD and fluorescence of all samples, Import data into blue cells in Excel (cell measurement) sheets provided							Tecan Infinite 200
38	Escherichia coli DH5alpha	plate reader	No	Not shown - Measurement time = 0.1s	0.1	37C	Prepare your 96 well plate or cuvettes, Add 100 μl LUDOX 100 % into wells A1, B1, C1, D1 (or 1 mL LUDOX 100% into a cuvette), Add 100 μl of H2O into A2, B2, C2, D2 (or 1 mL H2O into a cuvette), Measure absorbance 600 nm of all samples in all standard measurement modes in instrument, Import data into "Abs600" blue cells in provided Excel calibration sheet	No	Not shown - The only information provided is Measurement time = 0.1s	Not shown - The software does not let you control gain and does not give you any information about the detector	Yes	535nm	485nm	top optic	37C	Spin down FITC stock tube to make sure pellet is at the bottom of tube., Prepare 2x FITC stock solution (500 μM) by resuspending FITC in 1ml of 1x Phosphate Buffer Saline (PBS)., Incubate the solution at 42°C for 4 hours.it is important that the FITC is properly dissolved. To check this after the incubation period pipetted up and down – if any particulates are visible in the pipette tip continue …	Add 100 μl of PBS into wells A2, B2, C2, D2....A12, B12, C12, D12, Add 200 μl of FITC stock solution into A1, B1, C1, D1, Transfer 100 μl of FITC stock solution from A1 into A2., Mix A2 by pipetting up and down 3x and transfer 100 μl into A3, Mix A3 by pipetting up and down 3x and transfer 100 μl into A4, Mix A4 by pipetting up and down 3x and transfer 100 μl into A5, Mix A5 by pipetting up and d…	Measure fluorescence of all of your samples., Import data into "Fluorescence" blue cells in provided Excel calibration sheet	Positive control, Negative control, Device 1: J23101+I13504, Device 2: J23106+I13504, Device 3: J23117+I13504	Pick 2 colonies from each of plate and inoculate it on 5-10 mL LB medium + Chloramphenicol (For antibiotic concentrations, please follow these guidelines: http://parts.igem.org/Help:Protocols/Antibiotic_Stocks)., Grow the cells overnight (16-18 hours) at 37°C and 220 rpm.	Set your instrument to read OD600 (as OD calibration setting), Measure OD600 of the overnight cultures, Import data into blue cells in Excel (normalisation) sheets provided, Dilute the cultures to a target OD600 of 0.02 (see the volume of preloading culture and media in Excel (normalisation) sheets) in 10 ml 0.5x TB medium + Chloramphenicol in 50 mL falcon tube (if using cuvettes, you can use 100…	positive control 1.4 negative control 1.4 device 1 2.1 device 2 1.9 device 3 1.7	Luria Bertani	50 ml Falcon tube	Yes	37C	Measure OD and fluorescence of all samples, Import data into blue cells in Excel (cell measurement) sheets provided				Some of the topics from the InterLab form could not be provided as the plate reader company and its related softwares did not provide any information about the following parameters: "flashes per well" and "gain". We have done two plate reader measurements. The first one followed the iGEM protocol The second one used M9 as growth media. M9 has less autofluorescence in comparison to LB and can redu…	We have done two plate reader measurements. The first one followed the iGEM protocol The second one used M9 as growth media. M9 has less autofluorescence in comparison to LB and can reduce measurement noise. Both spreadsheets have been sent by e-mail to measurement AT igem DOT org We have developed a DIY fluorometer as a cheaper solution for measuring OD and Fluorescence. The hardware is still un…		VICTOR X3 Light Plate Reader from PerkinElmer	535nm/25nm bandwitch AND 485nm/15nm bandwitch
39	Escherichia coli Top10	plate reader	No	30	2	none (room temperature: 30,2 °C)	Prepare your 96 well plate or cuvettes, Add 100 μl LUDOX 100 % into wells A1, B1, C1, D1 (or 1 mL LUDOX 100% into a cuvette), Add 100 μl of H2O into A2, B2, C2, D2 (or 1 mL H2O into a cuvette), Measure absorbance 600 nm of all samples in all standard measurement modes in instrument, Import data into "Abs600" blue cells in provided Excel calibration sheet	No	30	"optimal"	Yes	530	485	top optic	none (room temperature: 30,2 °C)	Spin down FITC stock tube to make sure pellet is at the bottom of tube., Prepare 2x FITC stock solution (500 μM) by resuspending FITC in 1ml of 1x Phosphate Buffer Saline (PBS)., Incubate the solution at 42°C for 4 hours.it is important that the FITC is properly dissolved. To check this after the incubation period pipetted up and down – if any particulates are visible in the pipette tip continue …	Add 100 μl of PBS into wells A2, B2, C2, D2....A12, B12, C12, D12, Add 200 μl of FITC stock solution into A1, B1, C1, D1, Transfer 100 μl of FITC stock solution from A1 into A2., Mix A2 by pipetting up and down 3x and transfer 100 μl into A3, Mix A3 by pipetting up and down 3x and transfer 100 μl into A4, Mix A4 by pipetting up and down 3x and transfer 100 μl into A5, Mix A5 by pipetting up and d…	Measure fluorescence of all of your samples., Import data into "Fluorescence" blue cells in provided Excel calibration sheet	Positive control, Negative control, Device 1: J23101+I13504, Device 2: J23106+I13504, Device 3: J23117+I13504	Pick 2 colonies from each of plate and inoculate it on 5-10 mL LB medium + Chloramphenicol (For antibiotic concentrations, please follow these guidelines: http://parts.igem.org/Help:Protocols/Antibiotic_Stocks)., Grow the cells overnight (16-18 hours) at 37°C and 220 rpm.	Set your instrument to read OD600 (as OD calibration setting), Measure OD600 of the overnight cultures, Import data into blue cells in Excel (normalisation) sheets provided, Dilute the cultures to a target OD600 of 0.02 (see the volume of preloading culture and media in Excel (normalisation) sheets) in 10 ml 0.5x TB medium + Chloramphenicol in 50 mL falcon tube (if using cuvettes, you can use 100…	positive control 1: 1,23 positive control 2: 1,26 negative control 1: 1,36 negative control 2: 1,31 Device 1.1: 1,2 Device 1.2: 1,19 Device 2.1: 1,37 Device 2.2: 1,3 Device 3.1: 1,4 Device 3.2: 1,39	Luria Bertani	50 ml Falcon tube	Yes	none (room temperature: 30,2 °C)	Measure OD and fluorescence of all samples, Import data into blue cells in Excel (cell measurement) sheets provided					We worked with the provided protocol but we changed one point: The gain setting and z-adjustment were set "optimal" on our plate reader and both were optimized depending on well A1 of the 96-well plate. In order to get the same gain settings and z-adjustment for all measurements, we added 100 μl 1x FITC solution in well A1 of all 96-well plates that we used. Because of that we did not use the row…		TECAN SPARK 10M	530/485 bandpass
40	Escherichia coli DH5alpha	plate reader	No	8	3	20 - 30 °C	Prepare your 96 well plate or cuvettes, Add 100 μl LUDOX 100 % into wells A1, B1, C1, D1 (or 1 mL LUDOX 100% into a cuvette), Add 100 μl of H2O into A2, B2, C2, D2 (or 1 mL H2O into a cuvette), Measure absorbance 600 nm of all samples in all standard measurement modes in instrument, Import data into "Abs600" blue cells in provided Excel calibration sheet	No	10	40	Yes	528	485	top optic	20 - 30 °C	Spin down FITC stock tube to make sure pellet is at the bottom of tube., Prepare 2x FITC stock solution (500 μM) by resuspending FITC in 1ml of 1x Phosphate Buffer Saline (PBS)., Incubate the solution at 42°C for 4 hours.it is important that the FITC is properly dissolved. To check this after the incubation period pipetted up and down – if any particulates are visible in the pipette tip continue …	Add 100 μl of PBS into wells A2, B2, C2, D2....A12, B12, C12, D12, Add 200 μl of FITC stock solution into A1, B1, C1, D1, Transfer 100 μl of FITC stock solution from A1 into A2., Mix A2 by pipetting up and down 3x and transfer 100 μl into A3, Mix A3 by pipetting up and down 3x and transfer 100 μl into A4, Mix A4 by pipetting up and down 3x and transfer 100 μl into A5, Mix A5 by pipetting up and d…	Measure fluorescence of all of your samples., Import data into "Fluorescence" blue cells in provided Excel calibration sheet	Positive control, Negative control, Device 1: J23101+I13504, Device 2: J23106+I13504, Device 3: J23117+I13504	Pick 2 colonies from each of plate and inoculate it on 5-10 mL LB medium + Chloramphenicol (For antibiotic concentrations, please follow these guidelines: http://parts.igem.org/Help:Protocols/Antibiotic_Stocks)., Grow the cells overnight (16-18 hours) at 37°C and 220 rpm., tried out a High-Throughput method	Set your instrument to read OD600 (as OD calibration setting), Measure OD600 of the overnight cultures, Import data into blue cells in Excel (normalisation) sheets provided, Dilute the cultures to a target OD600 of 0.02 (see the volume of preloading culture and media in Excel (normalisation) sheets) in 10 ml 0.5x TB medium + Chloramphenicol in 50 mL falcon tube (if using cuvettes, you can use 100…	positive control (1) 0.629 negative control (1) 0.566 Device 1 (1) 0.658 Device 2(1) 0.584 Device 3 (1) 0.571 positive control (2) 0.528 negative control (2) 0.59 Device 1 (2) 0.628 Device 2 (2) 0.563 Device 3 (2) 0.56	Luria Bertani	50 ml Falcon tube	No	20 - 30 °C	Measure OD and fluorescence of all samples, Import data into blue cells in Excel (cell measurement) sheets provided					Alternative protocol is described on homepage: http://2016.igem.org/Team:LMU-TUM_Munich/InterLab		Biotec Sinergy 2
41	Escherichia coli DH5alpha	plate reader	No	20	4		Prepare your 96 well plate or cuvettes, Add 100 μl LUDOX 100 % into wells A1, B1, C1, D1 (or 1 mL LUDOX 100% into a cuvette), Add 100 μl of H2O into A2, B2, C2, D2 (or 1 mL H2O into a cuvette), Measure absorbance 600 nm of all samples in all standard measurement modes in instrument, Import data into "Abs600" blue cells in provided Excel calibration sheet	No	20	860	Yes	520	485	top optic		Spin down FITC stock tube to make sure pellet is at the bottom of tube., Prepare 2x FITC stock solution (500 μM) by resuspending FITC in 1ml of 1x Phosphate Buffer Saline (PBS)., Incubate the solution at 42°C for 4 hours.it is important that the FITC is properly dissolved. To check this after the incubation period pipetted up and down – if any particulates are visible in the pipette tip continue …	Add 100 μl of PBS into wells A2, B2, C2, D2....A12, B12, C12, D12, Add 200 μl of FITC stock solution into A1, B1, C1, D1, Transfer 100 μl of FITC stock solution from A1 into A2., Mix A2 by pipetting up and down 3x and transfer 100 μl into A3, Mix A3 by pipetting up and down 3x and transfer 100 μl into A4, Mix A4 by pipetting up and down 3x and transfer 100 μl into A5, Mix A5 by pipetting up and d…	Measure fluorescence of all of your samples., Import data into "Fluorescence" blue cells in provided Excel calibration sheet	Positive control, Negative control, Device 1: J23101+I13504, Device 2: J23106+I13504, Device 3: J23117+I13504	Pick 2 colonies from each of plate and inoculate it on 5-10 mL LB medium + Chloramphenicol (For antibiotic concentrations, please follow these guidelines: http://parts.igem.org/Help:Protocols/Antibiotic_Stocks)., Grow the cells overnight (16-18 hours) at 37°C and 220 rpm.	Set your instrument to read OD600 (as OD calibration setting), Measure OD600 of the overnight cultures, Import data into blue cells in Excel (normalisation) sheets provided, Dilute the cultures to a target OD600 of 0.02 (see the volume of preloading culture and media in Excel (normalisation) sheets) in 10 ml 0.5x TB medium + Chloramphenicol in 50 mL falcon tube (if using cuvettes, you can use 100…	Positive Control, Replicate 1: 1.302 Positive Control, Replicate 2: 1.286 Negative Control, Replicate 1: 1.326 Negative Control, Replicate 2: 1.313 Device 1, Replicate 1: 1.311 Device 1, Replicate 2: 1.286 Device 2, Replicate 1: 1.207 Device 2, Replicate2: 1.275 Device 3 Replicate 1: 1.255 Device 3 Replicate 2: 1.317	Luria Bertani	50 ml Falcon tube	Yes		Measure OD and fluorescence of all samples, Import data into blue cells in Excel (cell measurement) sheets provided					Replicate 1 for Device 2 was removed because it had a negative value, producing a standard deviation extremely high.		Fluostar Omega BMG LABTECH
42	Escherichia coli DH5alpha	spectrophotometer, fluorimeter	No	default	1200groves/mm	-	Prepare your 96 well plate or cuvettes, Add 100 μl LUDOX 100 % into wells A1, B1, C1, D1 (or 1 mL LUDOX 100% into a cuvette), Add 100 μl of H2O into A2, B2, C2, D2 (or 1 mL H2O into a cuvette), Measure absorbance 600 nm of all samples in all standard measurement modes in instrument, Import data into "Abs600" blue cells in provided Excel calibration sheet, used a 3ml cuvette	Yes	default	slit width - 3 for exitation and emmision	No	509	488	not sure		Spin down FITC stock tube to make sure pellet is at the bottom of tube., Prepare 2x FITC stock solution (500 μM) by resuspending FITC in 1ml of 1x Phosphate Buffer Saline (PBS)., Incubate the solution at 42°C for 4 hours.it is important that the FITC is properly dissolved. To check this after the incubation period pipetted up and down – if any particulates are visible in the pipette tip continue …		Measure fluorescence of all of your samples., Import data into "Fluorescence" blue cells in provided Excel calibration sheet, diluted the sample with PBS for a dilution factor of 3	Positive control, Negative control, Device 1: J23101+I13504, Device 2: J23106+I13504, Device 3: J23117+I13504	Pick 2 colonies from each of plate and inoculate it on 5-10 mL LB medium + Chloramphenicol (For antibiotic concentrations, please follow these guidelines: http://parts.igem.org/Help:Protocols/Antibiotic_Stocks)., Grow the cells overnight (16-18 hours) at 37°C and 220 rpm., innoculated in 50ml LB medium	Set your instrument to read OD600 (as OD calibration setting), Measure OD600 of the overnight cultures, Import data into blue cells in Excel (normalisation) sheets provided, Dilute the cultures to a target OD600 of 0.02 (see the volume of preloading culture and media in Excel (normalisation) sheets) in 10 ml 0.5x TB medium + Chloramphenicol in 50 mL falcon tube (if using cuvettes, you can use 100…	Positive - 1.258 Negative- 1.257 Device 1 - 1.222 Device 2 - 1.257 Device 3 - 1.285	Luria Bertani	250ml shake flash	Yes		Measure OD and fluorescence of all samples, Import data into blue cells in Excel (cell measurement) sheets provided				250ml conical flash was used , 3 ml cuvette with a min volume of 2 ml was used.		Add 1 mL of PBS into tubes 2-11, Add 2.0 mL of FITC 1x solution tube 1, Transfer 100 μl of FITC 1x solution from A1 into A2., Mix tube 2 by pipetting up and down 3x and transfer 1 mL into tube 3…, Mix tube 3 by pipetting up and down 3x and transfer 1 mL into tube 4…, Mix tube 4 by pipetting up and down 3x and transfer 1 mL into tube 5…, Mix tube 5 by pipetting up and down 3x and transfer 1 mL int…	Systronics- Uv-vis spectrophotometer 118, shimadzu RF-5301PC spectrofluorophotometer	default setting
43	Escherichia coli Top10	plate reader, spectrophotometer	No	2	0.087	34 degree Celsius	Prepare your 96 well plate or cuvettes, Add 100 μl LUDOX 100 % into wells A1, B1, C1, D1 (or 1 mL LUDOX 100% into a cuvette), Add 100 μl of H2O into A2, B2, C2, D2 (or 1 mL H2O into a cuvette), Measure absorbance 600 nm of all samples in all standard measurement modes in instrument, Import data into "Abs600" blue cells in provided Excel calibration sheet	No	we use cuvettes	515 nm	No	515 nm	475 nm	Fluorescence spectrophotometer	room temperature	Spin down FITC stock tube to make sure pellet is at the bottom of tube., Prepare 2x FITC stock solution (500 μM) by resuspending FITC in 1ml of 1x Phosphate Buffer Saline (PBS)., Incubate the solution at 42°C for 4 hours.it is important that the FITC is properly dissolved. To check this after the incubation period pipetted up and down – if any particulates are visible in the pipette tip continue …		Measure fluorescence of all of your samples., Import data into "Fluorescence" blue cells in provided Excel calibration sheet, The order of the measurement is tube 12, tube 1, tube 11, tube 10, tube 9, tube 8,tube 7, tube 6, tube 5, tube 4, tube 3, tube 2	Positive control, Negative control, Device 1: J23101+I13504, Device 2: J23106+I13504, Device 3: J23117+I13504, We spun down the kit to ensure all plasmids were taken out. However, the volume of each plasmid is different. And we pipette as much as we could.	Grow the cells overnight (16-18 hours) at 37°C and 220 rpm., After overnight growing , too many colonies grew on the five plates. It wasn’t good to pick colonies but we still picked 2 colonies in day 2.	Set your instrument to read OD600 (as OD calibration setting), Measure OD600 of the overnight cultures, Import data into blue cells in Excel (normalisation) sheets provided, Dilute the cultures to a target OD600 of 0.02 (see the volume of preloading culture and media in Excel (normalisation) sheets) in 10 ml 0.5x TB medium + Chloramphenicol in 50 mL falcon tube (if using cuvettes, you can use 100…	Replicate1 Replicate2 positive control 0.4455 0.397 negative control 0.406 0.3935 device 1 0.379 0.4185 device 2 0.9845 1.0005 device 3 0.3775 0.415	Luria Bertani	500 ml shake flask	Yes	OD600:34 degree Celsius,fluorescence: room temperarature	Import data into blue cells in Excel (cell measurement) sheets provided				The minimum the instrument can reach is around 0.08 so we can’t dilute the cells to 0.02. We redid a table beside the one provided with two line to record data and add the correction factor to measure. We took notes of everything we meet in our wiki and our doc we sent.		Add 1 mL of PBS into tubes 2-11, Add 2.0 mL of FITC 1x solution tube 1, Transfer 100 μl of FITC 1x solution from A1 into A2., Mix tube 2 by pipetting up and down 3x and transfer 1 mL into tube 3…, Mix tube 3 by pipetting up and down 3x and transfer 1 mL into tube 4…, Mix tube 4 by pipetting up and down 3x and transfer 1 mL into tube 5…, Mix tube 5 by pipetting up and down 3x and transfer 1 mL int…	Thermo MULTISKAN GO plate reader; HITACHI F-4600 Fluorescence spectrophotometer
44	Escherichia coli DH5alpha	plate reader	No	8	0	25	Prepare your 96 well plate or cuvettes, Add 100 μl LUDOX 100 % into wells A1, B1, C1, D1 (or 1 mL LUDOX 100% into a cuvette), Add 100 μl of H2O into A2, B2, C2, D2 (or 1 mL H2O into a cuvette), Measure absorbance 600 nm of all samples in all standard measurement modes in instrument, Import data into "Abs600" blue cells in provided Excel calibration sheet	No	8	0	Yes	485	528	top optic	25	Spin down FITC stock tube to make sure pellet is at the bottom of tube., Prepare 2x FITC stock solution (500 μM) by resuspending FITC in 1ml of 1x Phosphate Buffer Saline (PBS)., Incubate the solution at 42°C for 4 hours.it is important that the FITC is properly dissolved. To check this after the incubation period pipetted up and down – if any particulates are visible in the pipette tip continue …	Add 100 μl of PBS into wells A2, B2, C2, D2....A12, B12, C12, D12, Add 200 μl of FITC stock solution into A1, B1, C1, D1, Transfer 100 μl of FITC stock solution from A1 into A2., Mix A2 by pipetting up and down 3x and transfer 100 μl into A3, Mix A3 by pipetting up and down 3x and transfer 100 μl into A4, Mix A4 by pipetting up and down 3x and transfer 100 μl into A5, Mix A5 by pipetting up and d…	Measure fluorescence of all of your samples., Import data into "Fluorescence" blue cells in provided Excel calibration sheet	Positive control, Negative control, Device 1: J23101+I13504, Device 2: J23106+I13504, Device 3: J23117+I13504	Pick 2 colonies from each of plate and inoculate it on 5-10 mL LB medium + Chloramphenicol (For antibiotic concentrations, please follow these guidelines: http://parts.igem.org/Help:Protocols/Antibiotic_Stocks)., Grow the cells overnight (16-18 hours) at 37°C and 220 rpm.	Set your instrument to read OD600 (as OD calibration setting), Measure OD600 of the overnight cultures, Import data into blue cells in Excel (normalisation) sheets provided, Dilute the cultures to a target OD600 of 0.02 (see the volume of preloading culture and media in Excel (normalisation) sheets) in 10 ml 0.5x TB medium + Chloramphenicol in 50 mL falcon tube (if using cuvettes, you can use 100…	positive control 0.034 negative control 0.032 device 1 0.024 device 2 0.036 device 3 0.033 media+chl 0	Luria Bertani	50 ml Falcon tube	Yes	25	Measure OD and fluorescence of all samples, Import data into blue cells in Excel (cell measurement) sheets provided							BIO-TEK Synergy HT	485 nm / 20 bandpass
45	Escherichia coli Top10	plate reader	No	10	1 (linear shaking)		Prepare your 96 well plate or cuvettes, Add 100 μl LUDOX 100 % into wells A1, B1, C1, D1 (or 1 mL LUDOX 100% into a cuvette), Add 100 μl of H2O into A2, B2, C2, D2 (or 1 mL H2O into a cuvette), Measure absorbance 600 nm of all samples in all standard measurement modes in instrument, Import data into "Abs600" blue cells in provided Excel calibration sheet, The 5 devices and the standards were meas…	No	10	60 manual	No	530 nm	495 nm	top optic		Spin down FITC stock tube to make sure pellet is at the bottom of tube., Prepare 2x FITC stock solution (500 μM) by resuspending FITC in 1ml of 1x Phosphate Buffer Saline (PBS)., Incubate the solution at 42°C for 4 hours.it is important that the FITC is properly dissolved. To check this after the incubation period pipetted up and down – if any particulates are visible in the pipette tip continue …	Add 100 μl of PBS into wells A2, B2, C2, D2....A12, B12, C12, D12, Add 200 μl of FITC stock solution into A1, B1, C1, D1, Transfer 100 μl of FITC stock solution from A1 into A2., Mix A2 by pipetting up and down 3x and transfer 100 μl into A3, Mix A3 by pipetting up and down 3x and transfer 100 μl into A4, Mix A4 by pipetting up and down 3x and transfer 100 μl into A5, Mix A5 by pipetting up and d…	Measure fluorescence of all of your samples., Import data into "Fluorescence" blue cells in provided Excel calibration sheet	Positive control, Negative control, Device 1: J23101+I13504, Device 2: J23106+I13504, Device 3: J23117+I13504	Pick 2 colonies from each of plate and inoculate it on 5-10 mL LB medium + Chloramphenicol (For antibiotic concentrations, please follow these guidelines: http://parts.igem.org/Help:Protocols/Antibiotic_Stocks)., Grow the cells overnight (16-18 hours) at 37°C and 220 rpm., grown at 300 rpm	Set your instrument to read OD600 (as OD calibration setting), Measure OD600 of the overnight cultures, Import data into blue cells in Excel (normalisation) sheets provided, Dilute the cultures to a target OD600 of 0.02 (see the volume of preloading culture and media in Excel (normalisation) sheets) in 10 ml 0.5x TB medium + Chloramphenicol in 50 mL falcon tube (if using cuvettes, you can use 100…	Postive (1): 0.217899993062019 Negative (1): 0.218199998140335 Device 1 (1): 0.204300001263618 Device 2 (1): 0.180399999022484 Device 3 (1): 0.209800004959106	Luria Bertani	25 ml test tube	Yes		Measure OD and fluorescence of all samples, Import data into blue cells in Excel (cell measurement) sheets provided							Infinite 200 PRO Microplate Reader
46	Escherichia coli DH5alpha	plate reader	Yes	100	linear	25℃	Prepare your 96 well plate or cuvettes, Add 100 μl LUDOX 100 % into wells A1, B1, C1, D1 (or 1 mL LUDOX 100% into a cuvette), Add 100 μl of H2O into A2, B2, C2, D2 (or 1 mL H2O into a cuvette), Measure absorbance 600 nm of all samples in all standard measurement modes in instrument, Import data into "Abs600" blue cells in provided Excel calibration sheet	Yes	100	default	Yes	509nm	488nm	top optic	25℃	Spin down FITC stock tube to make sure pellet is at the bottom of tube., Prepare 2x FITC stock solution (500 μM) by resuspending FITC in 1ml of 1x Phosphate Buffer Saline (PBS)., Incubate the solution at 42°C for 4 hours.it is important that the FITC is properly dissolved. To check this after the incubation period pipetted up and down – if any particulates are visible in the pipette tip continue …	Add 100 μl of PBS into wells A2, B2, C2, D2....A12, B12, C12, D12, Add 200 μl of FITC stock solution into A1, B1, C1, D1, Transfer 100 μl of FITC stock solution from A1 into A2., Mix A2 by pipetting up and down 3x and transfer 100 μl into A3, Mix A3 by pipetting up and down 3x and transfer 100 μl into A4, Mix A4 by pipetting up and down 3x and transfer 100 μl into A5, Mix A5 by pipetting up and d…	Measure fluorescence of all of your samples., Import data into "Fluorescence" blue cells in provided Excel calibration sheet	Positive control, Negative control, Device 1: J23101+I13504, Device 2: J23106+I13504, Device 3: J23117+I13504	Pick 2 colonies from each of plate and inoculate it on 5-10 mL LB medium + Chloramphenicol (For antibiotic concentrations, please follow these guidelines: http://parts.igem.org/Help:Protocols/Antibiotic_Stocks)., Grow the cells overnight (16-18 hours) at 37°C and 220 rpm.	Set your instrument to read OD600 (as OD calibration setting), Measure OD600 of the overnight cultures, Import data into blue cells in Excel (normalisation) sheets provided, Dilute the cultures to a target OD600 of 0.02 (see the volume of preloading culture and media in Excel (normalisation) sheets) in 10 ml 0.5x TB medium + Chloramphenicol in 50 mL falcon tube (if using cuvettes, you can use 100…	positive:0.3085 negative:0.1825 device1:0.3795 device2:0.1810 device3:0.2035	Luria Bertani	15ml falcon tube	Yes	25℃	Measure OD and fluorescence of all samples, Import data into blue cells in Excel (cell measurement) sheets provided						Add 1 mL of PBS into tubes 2-11, Add 2.0 mL of FITC 1x solution tube 1, Transfer 100 μl of FITC 1x solution from A1 into A2., Mix tube 2 by pipetting up and down 3x and transfer 1 mL into tube 3…, Mix tube 3 by pipetting up and down 3x and transfer 1 mL into tube 4…, Mix tube 4 by pipetting up and down 3x and transfer 1 mL into tube 5…, Mix tube 5 by pipetting up and down 3x and transfer 1 mL int…	EnSpire Plate Reader	530nm/30nm
47	Escherichia coli Top10	plate reader	No	25	unknown		Prepare your 96 well plate or cuvettes, Add 100 μl LUDOX 100 % into wells A1, B1, C1, D1 (or 1 mL LUDOX 100% into a cuvette), Add 100 μl of H2O into A2, B2, C2, D2 (or 1 mL H2O into a cuvette), Measure absorbance 600 nm of all samples in all standard measurement modes in instrument, Import data into "Abs600" blue cells in provided Excel calibration sheet	No	25	0.8	Yes	500nm	395nm	top optic		Spin down FITC stock tube to make sure pellet is at the bottom of tube., Prepare 2x FITC stock solution (500 μM) by resuspending FITC in 1ml of 1x Phosphate Buffer Saline (PBS)., Incubate the solution at 42°C for 4 hours.it is important that the FITC is properly dissolved. To check this after the incubation period pipetted up and down – if any particulates are visible in the pipette tip continue …	Add 100 μl of PBS into wells A2, B2, C2, D2....A12, B12, C12, D12, Add 200 μl of FITC stock solution into A1, B1, C1, D1, Transfer 100 μl of FITC stock solution from A1 into A2., Mix A2 by pipetting up and down 3x and transfer 100 μl into A3, Mix A3 by pipetting up and down 3x and transfer 100 μl into A4, Mix A4 by pipetting up and down 3x and transfer 100 μl into A5, Mix A5 by pipetting up and d…	Measure fluorescence of all of your samples., Import data into "Fluorescence" blue cells in provided Excel calibration sheet	Positive control, Negative control, Device 1: J23101+I13504, Device 2: J23106+I13504, Device 3: J23117+I13504	Pick 2 colonies from each of plate and inoculate it on 5-10 mL LB medium + Chloramphenicol (For antibiotic concentrations, please follow these guidelines: http://parts.igem.org/Help:Protocols/Antibiotic_Stocks)., Grow the cells overnight (16-18 hours) at 37°C and 220 rpm.	Set your instrument to read OD600 (as OD calibration setting), Measure OD600 of the overnight cultures, Import data into blue cells in Excel (normalisation) sheets provided, Dilute the cultures to a target OD600 of 0.02 (see the volume of preloading culture and media in Excel (normalisation) sheets) in 10 ml 0.5x TB medium + Chloramphenicol in 50 mL falcon tube (if using cuvettes, you can use 100…	Positive control A: 0.045 Positive control B: 0.0466 Negative control A: 0.0454 Negative control B: 0.0476 Device 1 A: 0.0471 Device 1 B: 0.0447 Device 2 A: 0.0451 Device 2 B: 0.0454 Device 3 A: 0.0446 Device 3 B: 0.0439	Luria Bertani	50 ml Falcon tube	Yes		Measure OD and fluorescence of all samples, Import data into blue cells in Excel (cell measurement) sheets provided							Tecan Infinite M1000Pro	500nm/20nm bandwidth, 395nm/10nm bandwidth
48	Tg1	plate reader	No	25	4.5	room temperature	Prepare your 96 well plate or cuvettes, Add 100 μl LUDOX 100 % into wells A1, B1, C1, D1 (or 1 mL LUDOX 100% into a cuvette), Add 100 μl of H2O into A2, B2, C2, D2 (or 1 mL H2O into a cuvette), Measure absorbance 600 nm of all samples in all standard measurement modes in instrument, Import data into "Abs600" blue cells in provided Excel calibration sheet	No	25	110	No	509 nm	395 nm	top optic	Room temperature	Spin down FITC stock tube to make sure pellet is at the bottom of tube., Prepare 2x FITC stock solution (500 μM) by resuspending FITC in 1ml of 1x Phosphate Buffer Saline (PBS)., Incubate the solution at 42°C for 4 hours.it is important that the FITC is properly dissolved. To check this after the incubation period pipetted up and down – if any particulates are visible in the pipette tip continue …	Add 100 μl of PBS into wells A2, B2, C2, D2....A12, B12, C12, D12, Add 200 μl of FITC stock solution into A1, B1, C1, D1, Transfer 100 μl of FITC stock solution from A1 into A2., Mix A2 by pipetting up and down 3x and transfer 100 μl into A3, Mix A3 by pipetting up and down 3x and transfer 100 μl into A4, Mix A4 by pipetting up and down 3x and transfer 100 μl into A5, Mix A5 by pipetting up and d…	Measure fluorescence of all of your samples., Import data into "Fluorescence" blue cells in provided Excel calibration sheet	Positive control, Negative control, Device 1: J23101+I13504, Device 2: J23106+I13504, Device 3: J23117+I13504, not Dh5 alpha but TG1	Pick 2 colonies from each of plate and inoculate it on 5-10 mL LB medium + Chloramphenicol (For antibiotic concentrations, please follow these guidelines: http://parts.igem.org/Help:Protocols/Antibiotic_Stocks)., Grow the cells overnight (16-18 hours) at 37°C and 220 rpm.	Set your instrument to read OD600 (as OD calibration setting), Measure OD600 of the overnight cultures, Import data into blue cells in Excel (normalisation) sheets provided, Dilute the cultures to a target OD600 of 0.02 (see the volume of preloading culture and media in Excel (normalisation) sheets) in 10 ml 0.5x TB medium + Chloramphenicol in 50 mL falcon tube (if using cuvettes, you can use 100…	White plate positive control: rep1 :0.09549999982 rep2 :0.09920000285 negative control rep1 : 0.09120000154 rep2: 0.09139999747 device 1 rep1 : 0.09570000321 rep2: 0.09740000218 device 2 rep 1 : 0.1053000018 rep2 : 0.1037999988 device 3 rep1 : 0.1037999988 rep2 : 0.1020999998 Dark plate positive control rep1: 39034 rep2 : 36651 negative control rep1: 38776 rep2 : 37449 device 1 rep1 : 38125 rep2 …	Luria Bertani	15 ml falcon tubes	Yes	Room temperature	Measure OD and fluorescence of all samples, Import data into blue cells in Excel (cell measurement) sheets provided				15ml falcon tubes. We uses TG1 strains instead of Dh5 alpha	We use 2 different plate for measuring (a white one and a dark one) with 2 replicate for each devices.		Tecan Infinite M200
49	Escherichia coli DH5alpha	plate reader	No	25	1.25	26.3 celcius	Prepare your 96 well plate or cuvettes, Add 100 μl LUDOX 100 % into wells A1, B1, C1, D1 (or 1 mL LUDOX 100% into a cuvette), Add 100 μl of H2O into A2, B2, C2, D2 (or 1 mL H2O into a cuvette), Measure absorbance 600 nm of all samples in all standard measurement modes in instrument, Import data into "Abs600" blue cells in provided Excel calibration sheet	No	50	97	No	488 nm	507 nm	bottom optic	26.9 celcius	Spin down FITC stock tube to make sure pellet is at the bottom of tube., Prepare 2x FITC stock solution (500 μM) by resuspending FITC in 1ml of 1x Phosphate Buffer Saline (PBS)., Incubate the solution at 42°C for 4 hours.it is important that the FITC is properly dissolved. To check this after the incubation period pipetted up and down – if any particulates are visible in the pipette tip continue …	Add 100 μl of PBS into wells A2, B2, C2, D2....A12, B12, C12, D12, Add 200 μl of FITC stock solution into A1, B1, C1, D1, Transfer 100 μl of FITC stock solution from A1 into A2., Mix A2 by pipetting up and down 3x and transfer 100 μl into A3, Mix A3 by pipetting up and down 3x and transfer 100 μl into A4, Mix A4 by pipetting up and down 3x and transfer 100 μl into A5, Mix A5 by pipetting up and d…	Measure fluorescence of all of your samples., Import data into "Fluorescence" blue cells in provided Excel calibration sheet	Positive control, Negative control, Device 1: J23101+I13504, Device 2: J23106+I13504, Device 3: J23117+I13504	Pick 2 colonies from each of plate and inoculate it on 5-10 mL LB medium + Chloramphenicol (For antibiotic concentrations, please follow these guidelines: http://parts.igem.org/Help:Protocols/Antibiotic_Stocks)., Grow the cells overnight (16-18 hours) at 37°C and 220 rpm., The cell were grown overnight for 24 hours.	Set your instrument to read OD600 (as OD calibration setting), Measure OD600 of the overnight cultures, Import data into blue cells in Excel (normalisation) sheets provided, Dilute the cultures to a target OD600 of 0.02 (see the volume of preloading culture and media in Excel (normalisation) sheets) in 10 ml 0.5x TB medium + Chloramphenicol in 50 mL falcon tube (if using cuvettes, you can use 100…	Positive part - 0.479656 Negative part - 0.4711 Test part 1 - 0.507971 Test part 2 - 0.46088 Test part 3 - 0.425375 Media + chl- 0.0433 No replicates were set up for the primary cultures. The secondary cultures were inoculated in duplicates.	Luria Bertani	50 ml Falcon tube	Yes	26.9 celcius	Measure OD and fluorescence of all samples, Import data into blue cells in Excel (cell measurement) sheets provided					The cell sampling and the cell measurements were spaced by one day. During this time, the cell samples were kept at 4 celcius in a cold room. The cells had settled down in the microfuge tubes and were resuspended gently using a pipette before aliquoting on the 96 well plate. A Corning 96 well flat bottom black side,clear bottom polystyrol plate was used for the measurements. Instead of sampling o…	Add 1 mL of PBS into tubes 2-11, Add 2.0 mL of FITC 1x solution tube 1, Transfer 100 μl of FITC 1x solution from A1 into A2., Mix tube 2 by pipetting up and down 3x and transfer 1 mL into tube 3…, Mix tube 3 by pipetting up and down 3x and transfer 1 mL into tube 4…, Mix tube 4 by pipetting up and down 3x and transfer 1 mL into tube 5…, Mix tube 5 by pipetting up and down 3x and transfer 1 mL int…	Tecan Infinite M1000 Pro
50	Escherichia coli DH5alpha	plate reader	No	8	This setting is not available in our plate reader.	301.9K	Prepare your 96 well plate or cuvettes, Add 100 μl LUDOX 100 % into wells A1, B1, C1, D1 (or 1 mL LUDOX 100% into a cuvette), Add 100 μl of H2O into A2, B2, C2, D2 (or 1 mL H2O into a cuvette), Measure absorbance 600 nm of all samples in all standard measurement modes in instrument, Import data into our calibration sheet	No	10	We didn't use gain setting.	Yes	485 nm	528 nm	bottom optic	301.9K	Spin down FITC stock tube to make sure pellet is at the bottom of tube., Prepare 2x FITC stock solution (500 μM) by resuspending FITC in 1ml of 1x Phosphate Buffer Saline (PBS)., Incubate the solution at 42°C for 4 hours.it is important that the FITC is properly dissolved. To check this after the incubation period pipetted up and down – if any particulates are visible in the pipette tip continue …	Add 100 μl of PBS into wells A2, B2, C2, D2....A12, B12, C12, D12, Add 200 μl of FITC stock solution into A1, B1, C1, D1, Transfer 100 μl of FITC stock solution from A1 into A2., Mix A2 by pipetting up and down 3x and transfer 100 μl into A3, Mix A3 by pipetting up and down 3x and transfer 100 μl into A4, Mix A4 by pipetting up and down 3x and transfer 100 μl into A5, Mix A5 by pipetting up and d…	Measure fluorescence of all of your samples., Import data into our calibration sheet	Positive control, Negative control, Device 1: J23101+I13504, Device 2: J23106+I13504, Device 3: J23117+I13504	Pick 2 colonies from each of plate and inoculate it on 5-10 mL LB medium + Chloramphenicol (For antibiotic concentrations, please follow these guidelines: http://parts.igem.org/Help:Protocols/Antibiotic_Stocks)., Grow the cells overnight (16-18 hours) at 37°C and 220 rpm.	Set your instrument to read OD600 (as OD calibration setting), Measure OD600 of the overnight cultures, Dilute the cultures to a target OD600 of 0.02 (see the volume of preloading culture and media in Excel (normalisation) sheets) in 10 ml 0.5x TB medium + Chloramphenicol in 50 mL falcon tube (if using cuvettes, you can use 100 ml in a 500 ml shake flask)., Incubate the cultures at 37°C and 220 r…	positive control 1: 1.820 positive control 2: 1.785 negative control 1: 1.721 negative control 2: 1.759 device J23101 1: 1.770 device J23101 2: 1.721 device J23106 1: 1.698 device J23106 2: 1.659 device J23117 1: 1.745 device J23117 2: 1.721	Luria Bertani	50 ml Falcon tube	Yes	301.9K	Measure OD and fluorescence of all samples, Import data into blue cells in Excel (cell measurement) sheets provided							Biotek synergy 4	528 nm/ 20nm bandpass
51	Escherichia coli DH5alpha	spectrophotometer, fluorimeter	No	-	-	Room temperature	Prepare your 96 well plate or cuvettes, Add 100 μl LUDOX 100 % into wells A1, B1, C1, D1 (or 1 mL LUDOX 100% into a cuvette), Add 100 μl of H2O into A2, B2, C2, D2 (or 1 mL H2O into a cuvette), Measure absorbance 600 nm of all samples in all standard measurement modes in instrument, Import data into "Abs600" blue cells in provided Excel calibration sheet	No	40 ms, one flash	0.7/1 scaling factor	Yes	485	538	top optic	Room temperature: 22.2C	Spin down FITC stock tube to make sure pellet is at the bottom of tube., Prepare 2x FITC stock solution (500 μM) by resuspending FITC in 1ml of 1x Phosphate Buffer Saline (PBS)., Incubate the solution at 42°C for 4 hours.it is important that the FITC is properly dissolved. To check this after the incubation period pipetted up and down – if any particulates are visible in the pipette tip continue …	Add 100 μl of PBS into wells A2, B2, C2, D2....A12, B12, C12, D12, Add 200 μl of FITC stock solution into A1, B1, C1, D1, Transfer 100 μl of FITC stock solution from A1 into A2., Mix A2 by pipetting up and down 3x and transfer 100 μl into A3, Mix A3 by pipetting up and down 3x and transfer 100 μl into A4, Mix A4 by pipetting up and down 3x and transfer 100 μl into A5, Mix A5 by pipetting up and d…	Measure fluorescence of all of your samples., Import data into "Fluorescence" blue cells in provided Excel calibration sheet	Positive control, Negative control, Device 1: J23101+I13504, Device 2: J23106+I13504, Device 3: J23117+I13504	Pick 2 colonies from each of plate and inoculate it on 5-10 mL LB medium + Chloramphenicol (For antibiotic concentrations, please follow these guidelines: http://parts.igem.org/Help:Protocols/Antibiotic_Stocks)., Grow the cells overnight (16-18 hours) at 37°C and 220 rpm.	Set your instrument to read OD600 (as OD calibration setting), Measure OD600 of the overnight cultures, Import data into blue cells in Excel (normalisation) sheets provided, Dilute the cultures to a target OD600 of 0.02 (see the volume of preloading culture and media in Excel (normalisation) sheets) in 10 ml 0.5x TB medium + Chloramphenicol in 50 mL falcon tube (if using cuvettes, you can use 100…	Positive control 1: 4,42 Positive control 2: 4,29 Negative control 1: 3,05 Negative control 2: 4,17 Device 1_1: 4,58 Device 1_2: 4,42 Device 2_1: 4,11 Device 2_2: 4,05 Device 3_1: 4,28 Device 3_2: 4,25	Luria Bertani	50 ml Falcon tube	Yes	Room temperature: 25.0C	Import data into blue cells in Excel (cell measurement) sheets provided, Only measured fluorescence as first step due to lack of plate absorbance reader				No absorbance reading for plate due to lack of absorbance plate reader. Both replicates of Device 3 looked clear to the eye after dilution. For the Fluoroscan Ascent that was used for the fluorescence measurements, number of flashes did not seem to be possible to choose. The gain setting was not mentioned as such, I interpreted it to mean the scaling factor. No pathlength correction information c…	Used cuvette spectrophotometer to measure abs600, thus no pathlength correction.		Fluoroscan Ascent, Shimadzu UV-1800	485/538
52	Escherichia coli DH5alpha	plate reader	No	-	-	25	Prepare your 96 well plate or cuvettes, Add 100 μl LUDOX 100 % into wells A1, B1, C1, D1 (or 1 mL LUDOX 100% into a cuvette), Add 100 μl of H2O into A2, B2, C2, D2 (or 1 mL H2O into a cuvette), Measure absorbance 600 nm of all samples in all standard measurement modes in instrument, Import data into "Abs600" blue cells in provided Excel calibration sheet	No	-	50	Yes	400	508	-	25	Spin down FITC stock tube to make sure pellet is at the bottom of tube., Prepare 2x FITC stock solution (500 μM) by resuspending FITC in 1ml of 1x Phosphate Buffer Saline (PBS)., Incubate the solution at 42°C for 4 hours.it is important that the FITC is properly dissolved. To check this after the incubation period pipetted up and down – if any particulates are visible in the pipette tip continue …	Add 100 μl of PBS into wells A2, B2, C2, D2....A12, B12, C12, D12, Add 200 μl of FITC stock solution into A1, B1, C1, D1, Transfer 100 μl of FITC stock solution from A1 into A2., Mix A2 by pipetting up and down 3x and transfer 100 μl into A3, Mix A3 by pipetting up and down 3x and transfer 100 μl into A4, Mix A4 by pipetting up and down 3x and transfer 100 μl into A5, Mix A5 by pipetting up and d…	Measure fluorescence of all of your samples., Import data into "Fluorescence" blue cells in provided Excel calibration sheet	Positive control, Negative control, Device 1: J23101+I13504, Device 2: J23106+I13504, Device 3: J23117+I13504, Positive and negative control were obtained from the 2016 DNA Distribution	Pick 2 colonies from each of plate and inoculate it on 5-10 mL LB medium + Chloramphenicol (For antibiotic concentrations, please follow these guidelines: http://parts.igem.org/Help:Protocols/Antibiotic_Stocks)., Grow the cells overnight (16-18 hours) at 37°C and 220 rpm.	Set your instrument to read OD600 (as OD calibration setting), Measure OD600 of the overnight cultures, Import data into blue cells in Excel (normalisation) sheets provided, Dilute the cultures to a target OD600 of 0.02 (see the volume of preloading culture and media in Excel (normalisation) sheets) in 10 ml 0.5x TB medium + Chloramphenicol in 50 mL falcon tube (if using cuvettes, you can use 100…	Colony 1 Colony 2 positive control 0,674 0,668 negative control 0,686 0,71 device 1 0,106 0,63 device 2 0,643 0,669 device 3 0,685 0,676	Luria Bertani	50 ml Falcon tube	Yes	25	Measure OD and fluorescence of all samples, Import data into blue cells in Excel (cell measurement) sheets provided					We repeated the experiment 3 times, because on the first two, there was always one colony replicate that didn't grow appropriately.		BioTek Synergy H1	508/30
53	Escherichia coli Top10	plate reader	No	don't know- read speed "normal"	none- absorbance endpoint	23.4 degrees C	Prepare your 96 well plate or cuvettes, Add 100 μl LUDOX 100 % into wells A1, B1, C1, D1 (or 1 mL LUDOX 100% into a cuvette), Add 100 μl of H2O into A2, B2, C2, D2 (or 1 mL H2O into a cuvette), Measure absorbance 600 nm of all samples in all standard measurement modes in instrument, Import data into "Abs600" blue cells in provided Excel calibration sheet	No	read speed "normal"	50	Yes	485	528	bottom optic	24.1 C	Spin down FITC stock tube to make sure pellet is at the bottom of tube., Prepare 2x FITC stock solution (500 μM) by resuspending FITC in 1ml of 1x Phosphate Buffer Saline (PBS)., Incubate the solution at 42°C for 4 hours.it is important that the FITC is properly dissolved. To check this after the incubation period pipetted up and down – if any particulates are visible in the pipette tip continue …	Add 100 μl of PBS into wells A2, B2, C2, D2....A12, B12, C12, D12, Add 200 μl of FITC stock solution into A1, B1, C1, D1, Transfer 100 μl of FITC stock solution from A1 into A2., Mix A2 by pipetting up and down 3x and transfer 100 μl into A3, Mix A3 by pipetting up and down 3x and transfer 100 μl into A4, Mix A4 by pipetting up and down 3x and transfer 100 μl into A5, Mix A5 by pipetting up and d…	Measure fluorescence of all of your samples., Import data into "Fluorescence" blue cells in provided Excel calibration sheet	Positive control, Device 1: J23101+I13504, Device 2: J23106+I13504, Device 3: J23117+I13504, Negative control did not grow colonies, used own transformation procedure, transformed 5 uL of DNA for each control/test, heat shocked at 42 C for 45 seconds instead of 1 minute, used 900 uL of SOC, incubated at 37 C for one hour instead of 2, plated 700 uL	Pick 2 colonies from each of plate and inoculate it on 5-10 mL LB medium + Chloramphenicol (For antibiotic concentrations, please follow these guidelines: http://parts.igem.org/Help:Protocols/Antibiotic_Stocks)., Grow the cells overnight (16-18 hours) at 37°C and 220 rpm.	Set your instrument to read OD600 (as OD calibration setting), Measure OD600 of the overnight cultures, Import data into blue cells in Excel (normalisation) sheets provided, Dilute the cultures to a target OD600 of 0.02 (see the volume of preloading culture and media in Excel (normalisation) sheets) in 10 ml 0.5x TB medium + Chloramphenicol in 50 mL falcon tube (if using cuvettes, you can use 100…	Positive control 1- .69 PC 2- .84 Test 1.1 - .76 Test 1.2 - .94 Test 2.1- .70 Test 2.2- .78 Test 3.1- .77 Test 3.2- .78	Luria Bertani	15 mL culture tube	Yes	21.1 C	Measure OD and fluorescence of all samples, Import data into blue cells in Excel (cell measurement) sheets provided					Followed different transformation protocol: 5 mL of resuspended/ control DNA instead of 1, heat shock at 42 C for 45 seconds instead of 30, pipetted 900 uL of SOC instead of 200, incubate at 37 C for 1 hour instead of 2, plated 700 uL. Incubation times on ice were the same.	did not do cuvette protocol	BioTek Synergy HT, Serial # 267514	485/20, 528/20
54	Escherichia coli DH5alpha	plate reader	No	20	0.10 mm	37°C	Prepare your 96 well plate or cuvettes, Add 100 μl LUDOX 100 % into wells A1, B1, C1, D1 (or 1 mL LUDOX 100% into a cuvette), Add 100 μl of H2O into A2, B2, C2, D2 (or 1 mL H2O into a cuvette), Measure absorbance 600 nm of all samples in all standard measurement modes in instrument, Import data into "Abs600" blue cells in provided Excel calibration sheet	No	20	Unsure	Yes	530 nm	480 nm	bottom optic	37°C	Spin down FITC stock tube to make sure pellet is at the bottom of tube., Prepare 2x FITC stock solution (500 μM) by resuspending FITC in 1ml of 1x Phosphate Buffer Saline (PBS)., Incubate the solution at 42°C for 4 hours.it is important that the FITC is properly dissolved. To check this after the incubation period pipetted up and down – if any particulates are visible in the pipette tip continue …	Add 100 μl of PBS into wells A2, B2, C2, D2....A12, B12, C12, D12, Add 200 μl of FITC stock solution into A1, B1, C1, D1, Transfer 100 μl of FITC stock solution from A1 into A2., Mix A2 by pipetting up and down 3x and transfer 100 μl into A3, Mix A3 by pipetting up and down 3x and transfer 100 μl into A4, Mix A4 by pipetting up and down 3x and transfer 100 μl into A5, Mix A5 by pipetting up and d…	Measure fluorescence of all of your samples., Import data into "Fluorescence" blue cells in provided Excel calibration sheet	Positive control, Negative control, Device 1: J23101+I13504, Device 2: J23106+I13504, Device 3: J23117+I13504	Pick 2 colonies from each of plate and inoculate it on 5-10 mL LB medium + Chloramphenicol (For antibiotic concentrations, please follow these guidelines: http://parts.igem.org/Help:Protocols/Antibiotic_Stocks)., Grow the cells overnight (16-18 hours) at 37°C and 220 rpm.	Set your instrument to read OD600 (as OD calibration setting), Measure OD600 of the overnight cultures, Import data into blue cells in Excel (normalisation) sheets provided, Dilute the cultures to a target OD600 of 0.02 (see the volume of preloading culture and media in Excel (normalisation) sheets) in 10 ml 0.5x TB medium + Chloramphenicol in 50 mL falcon tube (if using cuvettes, you can use 100…	Ludox H20 Replicate 1 - 0.101, 0.093 Replicate 2 - 0.104, 0.095 Replicate 3 - 0.100, 0.093 Replicate 4 - 0.102, 0.093	Luria Bertani	15 mL test tube with aluminum foil cap	Yes	37°C	Measure OD and fluorescence of all samples, Import data into blue cells in Excel (cell measurement) sheets provided				N/A	We followed the iGEM protocols for transforming our devices and measuring with the plate reader. The only difference we did was that we diluted 1 mL of each bacteria instead of 10 mL. The form was easy to understand, but we were unsure of what gain setting was used on the plate reader.		Perkin Elmer Victor X3 2030 Multilabel Reader	530 nm / 30 nm
55	Escherichia coli DH5alpha	plate reader, Nanodrop for initial dilutions	No	22	n/a	25 Celsius	Prepare your 96 well plate or cuvettes, Add 100 μl LUDOX 100 % into wells A1, B1, C1, D1 (or 1 mL LUDOX 100% into a cuvette), Add 100 μl of H2O into A2, B2, C2, D2 (or 1 mL H2O into a cuvette), Measure absorbance 600 nm of all samples in all standard measurement modes in instrument, Import data into "Abs600" blue cells in provided Excel calibration sheet	No	20	1138	Yes	485	520	top optic	25 Celsius	Spin down FITC stock tube to make sure pellet is at the bottom of tube., Prepare 2x FITC stock solution (500 μM) by resuspending FITC in 1ml of 1x Phosphate Buffer Saline (PBS)., Incubate the solution at 42°C for 4 hours.it is important that the FITC is properly dissolved. To check this after the incubation period pipetted up and down – if any particulates are visible in the pipette tip continue …	Add 100 μl of PBS into wells A2, B2, C2, D2....A12, B12, C12, D12, Add 200 μl of FITC stock solution into A1, B1, C1, D1, Transfer 100 μl of FITC stock solution from A1 into A2., Mix A2 by pipetting up and down 3x and transfer 100 μl into A3, Mix A3 by pipetting up and down 3x and transfer 100 μl into A4, Mix A4 by pipetting up and down 3x and transfer 100 μl into A5, Mix A5 by pipetting up and d…	Measure fluorescence of all of your samples., Import data into "Fluorescence" blue cells in provided Excel calibration sheet	Positive control, Negative control, Device 1: J23101+I13504, Device 2: J23106+I13504, Device 3: J23117+I13504	Pick 2 colonies from each of plate and inoculate it on 5-10 mL LB medium + Chloramphenicol (For antibiotic concentrations, please follow these guidelines: http://parts.igem.org/Help:Protocols/Antibiotic_Stocks)., Grow the cells overnight (16-18 hours) at 37°C and 220 rpm.	Set your instrument to read OD600 (as OD calibration setting), Measure OD600 of the overnight cultures, Import data into blue cells in Excel (normalisation) sheets provided, Dilute the cultures to a target OD600 of 0.02 (see the volume of preloading culture and media in Excel (normalisation) sheets) in 10 ml 0.5x TB medium + Chloramphenicol in 50 mL falcon tube (if using cuvettes, you can use 100…	Positive Control Replicate 1: 4.69, Positive Control Replicate 2: 3.83, Negative Control Replicate 1: 3.92, Negative Control Replicate 2: 3.28, Test Device 1 Replicate 1: 3.69, Test Device 1 Replicate 2: 5.01, Test Device 2 Replicate 1: 3.61, Test Device 2 Replicate 2: 3.87, Test Device 3 Replicate 1: 4.05 Test Device 3 Replicate 2: 3.73	Luria Bertani	14 mL culture tubes	Yes	25 Celsius	Measure OD and fluorescence of all samples, Import data into blue cells in Excel (cell measurement) sheets provided							BMG LABTECH: FLUOstar Omega	N/A couldn't find this information
56	E.coli K-12 JM109	plate reader	No	1	We coldn't check it.	11℃	Prepare your 96 well plate or cuvettes, Add 100 μl LUDOX 100 % into wells A1, B1, C1, D1 (or 1 mL LUDOX 100% into a cuvette), Add 100 μl of H2O into A2, B2, C2, D2 (or 1 mL H2O into a cuvette), Measure absorbance 600 nm of all samples in all standard measurement modes in instrument, Import data into "Abs600" blue cells in provided Excel calibration sheet	No	10	60	No	511nm	485nm	bottom optic	11℃	Spin down FITC stock tube to make sure pellet is at the bottom of tube., Prepare 2x FITC stock solution (500 μM) by resuspending FITC in 1ml of 1x Phosphate Buffer Saline (PBS)., Incubate the solution at 42°C for 4 hours.it is important that the FITC is properly dissolved. To check this after the incubation period pipetted up and down – if any particulates are visible in the pipette tip continue …	Add 100 μl of PBS into wells A2, B2, C2, D2....A12, B12, C12, D12, Add 200 μl of FITC stock solution into A1, B1, C1, D1, Transfer 100 μl of FITC stock solution from A1 into A2., Mix A2 by pipetting up and down 3x and transfer 100 μl into A3, Mix A3 by pipetting up and down 3x and transfer 100 μl into A4, Mix A4 by pipetting up and down 3x and transfer 100 μl into A5, Mix A5 by pipetting up and d…	Measure fluorescence of all of your samples., Import data into "Fluorescence" blue cells in provided Excel calibration sheet	Positive control, Device 1: J23101+I13504, Device 2: J23106+I13504	Pick 2 colonies from each of plate and inoculate it on 5-10 mL LB medium + Chloramphenicol (For antibiotic concentrations, please follow these guidelines: http://parts.igem.org/Help:Protocols/Antibiotic_Stocks)., Grow the cells overnight (16-18 hours) at 37°C and 220 rpm.	Set your instrument to read OD600 (as OD calibration setting), Measure OD600 of the overnight cultures, Dilute the cultures to a target OD600 of 0.02 (see the volume of preloading culture and media in Excel (normalisation) sheets) in 10 ml 0.5x TB medium + Chloramphenicol in 50 mL falcon tube (if using cuvettes, you can use 100 ml in a 500 ml shake flask)., Incubate the cultures at 37°C and 220 r…	device1 1.4321 device2 1.3597 positive control 1.1018 negative control 1.1283	0.5x Terrific Broth	500 ml shake flask	Yes	11℃	Measure OD and fluorescence of all samples, Import data into blue cells in Excel (cell measurement) sheets provided							Tecan XFluor4
57	Escherichia coli DH5alpha	plate reader	No	25	N/A		Prepare your 96 well plate or cuvettes, Add 100 μl LUDOX 100 % into wells A1, B1, C1, D1 (or 1 mL LUDOX 100% into a cuvette), Add 100 μl of H2O into A2, B2, C2, D2 (or 1 mL H2O into a cuvette), Measure absorbance 600 nm of all samples in all standard measurement modes in instrument, Import data into "Abs600" blue cells in provided Excel calibration sheet	No	25	100	No	510	485	top optic		Spin down FITC stock tube to make sure pellet is at the bottom of tube., Prepare 2x FITC stock solution (500 μM) by resuspending FITC in 1ml of 1x Phosphate Buffer Saline (PBS)., Incubate the solution at 42°C for 4 hours.it is important that the FITC is properly dissolved. To check this after the incubation period pipetted up and down – if any particulates are visible in the pipette tip continue …	Add 100 μl of PBS into wells A2, B2, C2, D2....A12, B12, C12, D12, Add 200 μl of FITC stock solution into A1, B1, C1, D1, Transfer 100 μl of FITC stock solution from A1 into A2., Mix A2 by pipetting up and down 3x and transfer 100 μl into A3, Mix A3 by pipetting up and down 3x and transfer 100 μl into A4, Mix A4 by pipetting up and down 3x and transfer 100 μl into A5, Mix A5 by pipetting up and d…	Measure fluorescence of all of your samples., Import data into "Fluorescence" blue cells in provided Excel calibration sheet	Positive control, Negative control, Device 1: J23101+I13504, Device 2: J23106+I13504, Device 3: J23117+I13504	Pick 2 colonies from each of plate and inoculate it on 5-10 mL LB medium + Chloramphenicol (For antibiotic concentrations, please follow these guidelines: http://parts.igem.org/Help:Protocols/Antibiotic_Stocks)., Grow the cells overnight (16-18 hours) at 37°C and 220 rpm.	Set your instrument to read OD600 (as OD calibration setting), Measure OD600 of the overnight cultures, Import data into blue cells in Excel (normalisation) sheets provided, Dilute the cultures to a target OD600 of 0.02 (see the volume of preloading culture and media in Excel (normalisation) sheets) in 10 ml 0.5x TB medium + Chloramphenicol in 50 mL falcon tube (if using cuvettes, you can use 100…	Positive Control: (1) 4.714 (2) 3.158 Negative Control: (1) 4.731 (2) 4.731 Device 1: (1) 4.721 (2) 3.647 Device 2: (1) 4.406 (2) 3.319 Device 3 (1) 3.647 (2) 3.540	Luria Bertani	50 ml Falcon tube	Yes		Measure OD and fluorescence of all samples, Import data into blue cells in Excel (cell measurement) sheets provided						Add 1 mL of PBS into tubes 2-11, Add 2.0 mL of FITC 1x solution tube 1, Transfer 100 μl of FITC 1x solution from A1 into A2., Mix tube 2 by pipetting up and down 3x and transfer 1 mL into tube 3…, Mix tube 3 by pipetting up and down 3x and transfer 1 mL into tube 4…, Mix tube 4 by pipetting up and down 3x and transfer 1 mL into tube 5…, Mix tube 5 by pipetting up and down 3x and transfer 1 mL int…	Tecan Infinite M1000 Pro
58	Escherichia coli DH5alpha	plate reader	No	Unknown (can email specs when known)	Unknown (can email specs when known)	room temperature, range 22.3 - 23.0 C	Prepare your 96 well plate or cuvettes, Add 100 μl LUDOX 100 % into wells A1, B1, C1, D1 (or 1 mL LUDOX 100% into a cuvette), Add 100 μl of H2O into A2, B2, C2, D2 (or 1 mL H2O into a cuvette), Measure absorbance 600 nm of all samples in all standard measurement modes in instrument, Import data into "Abs600" blue cells in provided Excel calibration sheet	No	Unknown (can email specs when known)	70	No	535	485	top optic	room temperature, range 22.3 - 23.0 C	Spin down FITC stock tube to make sure pellet is at the bottom of tube., Prepare 10x FITC stock solution by resuspending FITC in 1ml of 1x Phosphate Buffer Saline (PBS)., Incubate the solution at 42°C for 4 hours., Dilute the 10x FITC stock solution in half to make a 5x FITC solution (final concentration is 2.5 μM).	Add 100 μl of PBS into wells A2, B2, C2, D2....A12, B12, C12, D12, Add 200 μl of FITC stock solution into A1, B1, C1, D1, Transfer 100 μl of FITC stock solution from A1 into A2., Mix A2 by pipetting up and down 3x and transfer 100 μl into A3, Mix A3 by pipetting up and down 3x and transfer 100 μl into A4, Mix A4 by pipetting up and down 3x and transfer 100 μl into A5, Mix A5 by pipetting up and d…	Measure fluorescence of all of your samples., Import data into "Fluorescence" blue cells in provided Excel calibration sheet	Positive control, Negative control, Device 1: J23101+I13504, Device 2: J23106+I13504, Device 3: J23117+I13504, Instead of using 50microL of competent cells, 25microL was used per device to save competent cells. Also added a blank chlor plate when incubating to check for contamination of plates.	Pick 2 colonies from each of plate and inoculate it on 5-10 mL LB medium + Chloramphenicol (For antibiotic concentrations, please follow these guidelines: http://parts.igem.org/Help:Protocols/Antibiotic_Stocks)., Grow the cells overnight (16-18 hours) at 37°C and 220 rpm.	Set your instrument to read OD600 (as OD calibration setting), Measure OD600 of the overnight cultures, Import data into blue cells in Excel (normalisation) sheets provided, Incubate the cultures at 37°C and 220 rpm., Place samples on ice., Diluted the cultures as suggested by volumes of preloading culture and media in Excel normalisation tab with adjustment made to 20mL LB + Chlor in 50 mL falco…	+ control (rep 1) 0.513 + control (rep 2) 0.582 - control (rep 1) 0.437 - control (rep 2) 0.501 device 1 (rep 1) 0.728 device 1 (rep 2) 0.687 device 2 (rep 1) 0.524 device 2 (rep 2) 0.647 device 3 (rep 1) 0.745 device 3 (rep 2) 0.671 media+chl (rep 1) 0.040 media+chl (rep 2) 0.047	Luria Bertani	50 ml Falcon tube	Yes	room temperature, range 22.3 - 23.0 C	Measure OD and fluorescence of all samples, Import data into blue cells in Excel (cell measurement) sheets provided, Measured two separate plates; one clear plate for absorbance, one black plate for fluorescence					Followed iGEM protocols except for decreasing amount of competent cells used per device from 50microL to 25microL in transformation protocol and making twice as much diluted culture so that two plates could be read with all wells containing 100microL in plate reader protocol.		BioTek Synergy Neo Microplate Reader
59	Escherichia coli DH5alpha	plate reader	No	5	5		Prepare your 96 well plate or cuvettes, Add 100 μl LUDOX 100 % into wells A1, B1, C1, D1 (or 1 mL LUDOX 100% into a cuvette), Add 100 μl of H2O into A2, B2, C2, D2 (or 1 mL H2O into a cuvette), Measure absorbance 600 nm of all samples in all standard measurement modes in instrument, Import data into "Abs600" blue cells in provided Excel calibration sheet, samples loaded in a latin rectangle design	No	5	56	No	515	477	top optic		Spin down FITC stock tube to make sure pellet is at the bottom of tube., Prepare 2x FITC stock solution (500 μM) by resuspending FITC in 1ml of 1x Phosphate Buffer Saline (PBS)., Incubate the solution at 42°C for 4 hours.it is important that the FITC is properly dissolved. To check this after the incubation period pipetted up and down – if any particulates are visible in the pipette tip continue …	Add 100 μl of PBS into wells A2, B2, C2, D2....A12, B12, C12, D12, Add 200 μl of FITC stock solution into A1, B1, C1, D1, Transfer 100 μl of FITC stock solution from A1 into A2., Mix A2 by pipetting up and down 3x and transfer 100 μl into A3, Mix A3 by pipetting up and down 3x and transfer 100 μl into A4, Mix A4 by pipetting up and down 3x and transfer 100 μl into A5, Mix A5 by pipetting up and d…	Measure fluorescence of all of your samples., Import data into "Fluorescence" blue cells in provided Excel calibration sheet, loaded samples in a latin rectangle design	Positive control, Negative control, Device 1: J23101+I13504, Device 2: J23106+I13504, Device 3: J23117+I13504	Pick 2 colonies from each of plate and inoculate it on 5-10 mL LB medium + Chloramphenicol (For antibiotic concentrations, please follow these guidelines: http://parts.igem.org/Help:Protocols/Antibiotic_Stocks)., Grow the cells overnight (16-18 hours) at 37°C and 220 rpm.	Set your instrument to read OD600 (as OD calibration setting), Measure OD600 of the overnight cultures, Import data into blue cells in Excel (normalisation) sheets provided, Dilute the cultures to a target OD600 of 0.02 (see the volume of preloading culture and media in Excel (normalisation) sheets) in 10 ml 0.5x TB medium + Chloramphenicol in 50 mL falcon tube (if using cuvettes, you can use 100…	positive control 0.5872 negative control 0.5931 device 1 0.701 device 2 0.614 device 3 0.6146	Luria Bertani	50 ml Falcon tube	No		Measure OD and fluorescence of all samples, Import data into blue cells in Excel (cell measurement) sheets provided					96 well plate in latin rectangle design so that no duplicate sample ended up in same row or column therefore any 'plate' effects are minimised.		Tecan infinite pro 200
60	Escherichia coli Top10	plate reader	No	8	8	23,9 degree Celsius	Prepare your 96 well plate or cuvettes, Add 100 μl LUDOX 100 % into wells A1, B1, C1, D1 (or 1 mL LUDOX 100% into a cuvette), Add 100 μl of H2O into A2, B2, C2, D2 (or 1 mL H2O into a cuvette), Measure absorbance 600 nm of all samples in all standard measurement modes in instrument, Import data into "Abs600" blue cells in provided Excel calibration sheet, We prepared LUDOX by ourselves from 0,007…	No	10	50	Yes	528/20.0	485/20.0	bottom optic	23,9 degrees Celsius	Spin down FITC stock tube to make sure pellet is at the bottom of tube., Prepare 2x FITC stock solution (500 μM) by resuspending FITC in 1ml of 1x Phosphate Buffer Saline (PBS)., Incubate the solution at 42°C for 4 hours.it is important that the FITC is properly dissolved. To check this after the incubation period pipetted up and down – if any particulates are visible in the pipette tip continue …	Add 100 μl of PBS into wells A2, B2, C2, D2....A12, B12, C12, D12, Add 200 μl of FITC stock solution into A1, B1, C1, D1, Transfer 100 μl of FITC stock solution from A1 into A2., Mix A2 by pipetting up and down 3x and transfer 100 μl into A3, Mix A3 by pipetting up and down 3x and transfer 100 μl into A4, Mix A4 by pipetting up and down 3x and transfer 100 μl into A5, Mix A5 by pipetting up and d…	Measure fluorescence of all of your samples., Import data into "Fluorescence" blue cells in provided Excel calibration sheet	Positive control, Negative control, Device 1: J23101+I13504, Device 2: J23106+I13504, Device 3: J23117+I13504	Pick 2 colonies from each of plate and inoculate it on 5-10 mL LB medium + Chloramphenicol (For antibiotic concentrations, please follow these guidelines: http://parts.igem.org/Help:Protocols/Antibiotic_Stocks)., Grow the cells overnight (16-18 hours) at 37°C and 220 rpm., we took one colony from 20 uL and one from 200 uL platings of each device. That makes 2 colonies from each device	Set your instrument to read OD600 (as OD calibration setting), Measure OD600 of the overnight cultures, Import data into blue cells in Excel (normalisation) sheets provided, Dilute the cultures to a target OD600 of 0.02 (see the volume of preloading culture and media in Excel (normalisation) sheets) in 10 ml 0.5x TB medium + Chloramphenicol in 50 mL falcon tube (if using cuvettes, you can use 100…	positive control 3,26 negative control 2,848 device 1 3,48 device 2 2,852 device 3 2,832	0.5x Terrific Broth	50 ml Falcon tube	Yes	23,9	Measure OD and fluorescence of all samples, Import data into blue cells in Excel (cell measurement) sheets provided					The only thing we changed, was that we made LUDOX-S30 by ourselves. The solution we received was precipitated.	Add 1 mL of PBS into tubes 2-11, Add 2.0 mL of FITC 1x solution tube 1, Transfer 100 μl of FITC 1x solution from A1 into A2., Mix tube 2 by pipetting up and down 3x and transfer 1 mL into tube 3…, Mix tube 3 by pipetting up and down 3x and transfer 1 mL into tube 4…, Mix tube 4 by pipetting up and down 3x and transfer 1 mL into tube 5…, Mix tube 5 by pipetting up and down 3x and transfer 1 mL int…	BioTek Synergy H4 Hybrid Reader	Excitation: 485/20.0, Emission: 528/20.0
61	Escherichia coli DH5alpha	plate reader	No	8	N/A		Prepare your 96 well plate or cuvettes, Add 100 μl LUDOX 100 % into wells A1, B1, C1, D1 (or 1 mL LUDOX 100% into a cuvette), Add 100 μl of H2O into A2, B2, C2, D2 (or 1 mL H2O into a cuvette), Measure absorbance 600 nm of all samples in all standard measurement modes in instrument, Import data into "Abs600" blue cells in provided Excel calibration sheet	No	10	35	No	528/20	485/20	top optic		Spin down FITC stock tube to make sure pellet is at the bottom of tube., Prepare 2x FITC stock solution (500 μM) by resuspending FITC in 1ml of 1x Phosphate Buffer Saline (PBS)., Incubate the solution at 42°C for 4 hours.it is important that the FITC is properly dissolved. To check this after the incubation period pipetted up and down – if any particulates are visible in the pipette tip continue …	Add 100 μl of PBS into wells A2, B2, C2, D2....A12, B12, C12, D12, Add 200 μl of FITC stock solution into A1, B1, C1, D1, Transfer 100 μl of FITC stock solution from A1 into A2., Mix A2 by pipetting up and down 3x and transfer 100 μl into A3, Mix A3 by pipetting up and down 3x and transfer 100 μl into A4, Mix A4 by pipetting up and down 3x and transfer 100 μl into A5, Mix A5 by pipetting up and d…	Measure fluorescence of all of your samples., Import data into "Fluorescence" blue cells in provided Excel calibration sheet	Positive control, Negative control, Device 1: J23101+I13504, Device 2: J23106+I13504, Device 3: J23117+I13504	Pick 2 colonies from each of plate and inoculate it on 5-10 mL LB medium + Chloramphenicol (For antibiotic concentrations, please follow these guidelines: http://parts.igem.org/Help:Protocols/Antibiotic_Stocks)., Grow the cells overnight (16-18 hours) at 37°C and 220 rpm.	Set your instrument to read OD600 (as OD calibration setting), Measure OD600 of the overnight cultures, Import data into blue cells in Excel (normalisation) sheets provided, Dilute the cultures to a target OD600 of 0.02 (see the volume of preloading culture and media in Excel (normalisation) sheets) in 10 ml 0.5x TB medium + Chloramphenicol in 50 mL falcon tube (if using cuvettes, you can use 100…	positive control 0,156 negative control 0,143 device 1 0,134 device 2 0,153 device 3 0,193 media+chl 0,041	Luria Bertani	50 ml Falcon tube	No	room temperature	Measure OD and fluorescence of all samples, Import data into blue cells in Excel (cell measurement) sheets provided						Add 1 mL of PBS into tubes 2-11, Add 2.0 mL of FITC 1x solution tube 1, Transfer 100 μl of FITC 1x solution from A1 into A2., Mix tube 2 by pipetting up and down 3x and transfer 1 mL into tube 3…, Mix tube 3 by pipetting up and down 3x and transfer 1 mL into tube 4…, Mix tube 4 by pipetting up and down 3x and transfer 1 mL into tube 5…, Mix tube 5 by pipetting up and down 3x and transfer 1 mL int…	Synergy H1
63	Escherichia coli Top10	plate reader	No	25	Does not apply.	21 ºC.	Prepare your 96 well plate or cuvettes, Add 100 μl LUDOX 100 % into wells A1, B1, C1, D1 (or 1 mL LUDOX 100% into a cuvette), Add 100 μl of H2O into A2, B2, C2, D2 (or 1 mL H2O into a cuvette), Measure absorbance 600 nm of all samples in all standard measurement modes in instrument, Import data into "Abs600" blue cells in provided Excel calibration sheet	No	25	Does not apply.	No	495	Does not apply.	top optic	21 ºC	Spin down FITC stock tube to make sure pellet is at the bottom of tube., Prepare 2x FITC stock solution (500 μM) by resuspending FITC in 1ml of 1x Phosphate Buffer Saline (PBS)., Incubate the solution at 42°C for 4 hours.it is important that the FITC is properly dissolved. To check this after the incubation period pipetted up and down – if any particulates are visible in the pipette tip continue …	Add 100 μl of PBS into wells A2, B2, C2, D2....A12, B12, C12, D12, Add 200 μl of FITC stock solution into A1, B1, C1, D1, Transfer 100 μl of FITC stock solution from A1 into A2., Mix A2 by pipetting up and down 3x and transfer 100 μl into A3, Mix A3 by pipetting up and down 3x and transfer 100 μl into A4, Mix A4 by pipetting up and down 3x and transfer 100 μl into A5, Mix A5 by pipetting up and d…	Measure fluorescence of all of your samples., Import data into "Fluorescence" blue cells in provided Excel calibration sheet	Positive control, Negative control, Device 1: J23101+I13504, Device 2: J23106+I13504, Device 3: J23117+I13504	Pick 2 colonies from each of plate and inoculate it on 5-10 mL LB medium + Chloramphenicol (For antibiotic concentrations, please follow these guidelines: http://parts.igem.org/Help:Protocols/Antibiotic_Stocks)., Grow the cells overnight (16-18 hours) at 37°C and 220 rpm.	Set your instrument to read OD600 (as OD calibration setting), Measure OD600 of the overnight cultures, Import data into blue cells in Excel (normalisation) sheets provided, Dilute the cultures to a target OD600 of 0.02 (see the volume of preloading culture and media in Excel (normalisation) sheets) in 10 ml 0.5x TB medium + Chloramphenicol in 50 mL falcon tube (if using cuvettes, you can use 100…	Negative Control - 0,569400012 Test Device 3 - 0,589100003	Luria Bertani	50 ml Falcon tube	No	21 ºC	Measure OD and fluorescence of all samples, Import data into blue cells in Excel (cell measurement) sheets provided				We had problems with the growth of positive Control Device, Test Device 1 and Test Device 2.			Tecan Infinite® 200 PRO NanoQuant
64	Escherichia coli DH5alpha	fluorimeter	No	Used a spectrophotometer	Used a spectrophotometer		Cuvette used for the above process	No	Used a fluorimeter	Standard instrument setting	No	518	488	bottom optic		Spin down FITC stock tube to make sure pellet is at the bottom of tube., Prepare 2x FITC stock solution (500 μM) by resuspending FITC in 1ml of 1x Phosphate Buffer Saline (PBS)., Incubate the solution at 42°C for 4 hours.it is important that the FITC is properly dissolved. To check this after the incubation period pipetted up and down – if any particulates are visible in the pipette tip continue …	Cuvette used for the above process	Measure fluorescence of all of your samples., Import data into "Fluorescence" blue cells in provided Excel calibration sheet	Positive control, Negative control, Device 1: J23101+I13504, Device 2: J23106+I13504, Device 3: J23117+I13504	Pick 2 colonies from each of plate and inoculate it on 5-10 mL LB medium + Chloramphenicol (For antibiotic concentrations, please follow these guidelines: http://parts.igem.org/Help:Protocols/Antibiotic_Stocks)., Grow the cells overnight (16-18 hours) at 37°C and 220 rpm.	Set your instrument to read OD600 (as OD calibration setting), Measure OD600 of the overnight cultures, Import data into blue cells in Excel (normalisation) sheets provided, Dilute the cultures to a target OD600 of 0.02 (see the volume of preloading culture and media in Excel (normalisation) sheets) in 10 ml 0.5x TB medium + Chloramphenicol in 50 mL falcon tube (if using cuvettes, you can use 100…	All overnight cultures were given in 3 ml of LB+Chloramphenicol Positive control: 2.4 Negative control: 2.8 Test Device 1:3.2 Test Device 2:3.4 Test Device 3:3.3	Luria Bertani	50 ml Falcon tube	Yes		Measure OD and fluorescence of all samples, Import data into blue cells in Excel (cell measurement) sheets provided						Add 1 mL of PBS into tubes 2-11, Add 2.0 mL of FITC 1x solution tube 1, Transfer 100 μl of FITC 1x solution from A1 into A2., Mix tube 2 by pipetting up and down 3x and transfer 1 mL into tube 3…, Mix tube 3 by pipetting up and down 3x and transfer 1 mL into tube 4…, Mix tube 4 by pipetting up and down 3x and transfer 1 mL into tube 5…, Mix tube 5 by pipetting up and down 3x and transfer 1 mL int…	Fluormax 300
65	Escherichia coli DH5alpha	plate reader	No	8	7	23.1	Prepare your 96 well plate or cuvettes, Add 100 μl LUDOX 100 % into wells A1, B1, C1, D1 (or 1 mL LUDOX 100% into a cuvette), Add 100 μl of H2O into A2, B2, C2, D2 (or 1 mL H2O into a cuvette), Measure absorbance 600 nm of all samples in all standard measurement modes in instrument, Import data into "Abs600" blue cells in provided Excel calibration sheet	No	10	Extended	No	509	395	bottom optic	23.3	Spin down FITC stock tube to make sure pellet is at the bottom of tube., Prepare 2x FITC stock solution (500 μM) by resuspending FITC in 1ml of 1x Phosphate Buffer Saline (PBS)., Incubate the solution at 42°C for 4 hours.it is important that the FITC is properly dissolved. To check this after the incubation period pipetted up and down – if any particulates are visible in the pipette tip continue …	Add 100 μl of PBS into wells A2, B2, C2, D2....A12, B12, C12, D12, Add 200 μl of FITC stock solution into A1, B1, C1, D1, Transfer 100 μl of FITC stock solution from A1 into A2., Mix A2 by pipetting up and down 3x and transfer 100 μl into A3, Mix A3 by pipetting up and down 3x and transfer 100 μl into A4, Mix A4 by pipetting up and down 3x and transfer 100 μl into A5, Mix A5 by pipetting up and d…	Measure fluorescence of all of your samples., Import data into "Fluorescence" blue cells in provided Excel calibration sheet	Positive control, Negative control, Device 1: J23101+I13504, Device 2: J23106+I13504, Device 3: J23117+I13504	Grow the cells overnight (16-18 hours) at 37°C and 220 rpm., Only one colony was picked for the positive control, device 1, 2 and 3. Two colonies were picked for the negative control.	Set your instrument to read OD600 (as OD calibration setting), Measure OD600 of the overnight cultures, Import data into blue cells in Excel (normalisation) sheets provided, Dilute the cultures to a target OD600 of 0.02 (see the volume of preloading culture and media in Excel (normalisation) sheets) in 10 ml 0.5x TB medium + Chloramphenicol in 50 mL falcon tube (if using cuvettes, you can use 100…	Positive control A 0,781 Positive control B 0,699 Negative control A 0,705 Negative control B 1,023 Device 1A 0,98 Device 1B 1,012 Device 2A 1,026 Device 2B 0,745 Device 3A 1,224 Device 3B 1,102	LB with chloramphenicol	50 ml Falcon tube	No	23.1	Measure OD and fluorescence of all samples, Import data into blue cells in Excel (cell measurement) sheets provided				For the cell measurement experiment, the cultures were incubated at 37C at app. 150 rpm instead of 220 rpm for six hours.			Cytation 5 imaging reader
