# Supplementary material for: Quantification of bacterial fluorescence using independent calibrants
Source: PLoS One. 2018 Jun 21;13(6):e0199432. doi: 10.1371/journal.pone.0199432 (PMC6013168; doi:10.1371/journal.pone.0199432)
Supplement: S6 Table — Response information from the protocol specification and reporting form for flow cytometers for the 2016 iGEM Interlab Study. Only technical entries for the form are included, and team names have been replaced by numbers corresponding to the numbers in the summary data table. (XLSX) [file pone.0199432.s011.xlsx]

## Sheet: Form Responses 1
Team #	What type of incubator did you use to grow your cells?	If known, what was your incubator's throw (shaking diameter)?	What model of flow cytometer did you use to measure the devices?	When was this equipment last calibrated?	Who calibrated the equipment?	What was the wavelength of light you used to excite the cells?	What was the filter on the channel you used to capture the light emission from the cells?	What quantity was recorded for each event?	If you have other information or details you wish to provide about your equipment, please use the box below.	Please check off each step that you followed. If you did anything differently or extra, please note that in the "Other" box. If you have followed the rest of this protocol, you should be able to use the “flow_cyometry_workbook” Excel file to make the unit conversion calculations.	Please check off each step that you followed. If you did anything differently or extra, please note that in the "Other" box.	Day 2 : Cell growth	Continue: Did you set up biological replicates in triplicate?	Day 3 : Cell growth, sampling, and assay	What is the initial OD600 measurement of your overnight cultures?	What type of media did you use for this step?	What type of vessel or container did you use to grow your cells?
1	INFORS HT Multitron Standard	25 to 50mm throw	PARTEC Cube 8	June 2015	PARTEC company	488nm	536/40	Height		We don't have calibration data since calibration is not done every time de flow cytometer is used. Calibration is done on a regular basis by a technician, and it was observed that there is no need to do it more often for this device.	Adjust side-scatter (SSC) and forward scatter (FSC) PMT voltages using bacteria from your negative control, until the distribution of each is centered on the scale., Adjust FITC/GFP PMT voltage using bacteria from your positive control, until the upper edge of the “bell curve” from the fluorescent population is one order of magnitude below the upper end of the scale., Acquire at least 10,000 even…	2 colonies were picked from each and inoculated in 5mL LB medium + chloramphenicol, cultures were incubated overnight at 37°C, 180rpm	No	OD600 was not mesured before proceeding the flow cytometer measurement	No OD600 was recorded	Luria Bertani	15mL Falcon tubes
2	37°C incubation room "Fermod"	Innova 2300 platform shaker from New Brunswick Scientific 50.8 mm (2 in) diameter circular orbit when 25-300 rpm (ours was set on 160 rpm)	BD FACSCanto II	26/08/2016	Flow Cytometry facility specialists	488	530/30	Area		Examine a histogram of the RCP-30-5A beads and find the observed centers of at least the three most strongly fluorescent large peaks. See the provided example file., Divide the MEFL value for each RCP-30-5A peak by the observed peak centers, to produce a conversion ratio., Take the average of the conversion ratios: multiplying arbitrary units by this mean conversion ratio will change them into ME…	Adjust side-scatter (SSC) and forward scatter (FSC) PMT voltages using bacteria from your negative control, until the distribution of each is centered on the scale., Adjust FITC/GFP PMT voltage using bacteria from your positive control, until the upper edge of the “bell curve” from the fluorescent population is one order of magnitude below the upper end of the scale., Acquire at least 10,000 even…	Pick 3 colonies from each of plate and inoculate it on 5-10 mL LB medium + Chloramphenicol (For antibiotic concentrations, please follow these guidelines: http://parts.igem.org/Help:Protocols/Antibiotic_Stocks)., Grow the cells overnight (16-18 hours) at 37°C and 220 rpm., The concentration of chloramphenicol used was 30 mg/ml and shaker was set on 160 rpm.	Yes	Dilute cells to the appropriate density for your flow cytometer. If unknown, check with the person who maintains the instrument., Measure cells using flow cytometer., We have not seen this part of the protocol before doing experiments so we just measured OD600 of our overnight cultures and diluted them. First, 2/3 ratio dilution and then 1/100 dilution of already diluted sample.	Positive control (3 replicates) 1.040; 1.129; 1.1018 Negative control (3 replicates) 0.960; 0.984; 1.010 Device 1: J23101+I13504 (3 replicates) 0.964; 1.047; 1.031 Device 2: J23106+I13504 (3 replicates) 1.128; 1.174; 1.087 Device 3: J23117+I13504 (3 replicates) 1.019; 1.059; 0.992	Luria Bertani	15 ml culture tube
3	LQZ-211 Standing Shaking Incubator with Temperature	φ =30mm	BD LSRFortessa X-20	2016/06/08	Xiaoyue Ren	488nm	530/30	Area	For more details of incubator you can browse： http://www.jinghongsh.com/Product4-1.html（LQZ-211）	We use another system to calibrate the flow instrument and provide the file already	Adjust side-scatter (SSC) and forward scatter (FSC) PMT voltages using bacteria from your negative control, until the distribution of each is centered on the scale., Adjust FITC/GFP PMT voltage using bacteria from your positive control, until the upper edge of the “bell curve” from the fluorescent population is one order of magnitude below the upper end of the scale., Acquire at least 10,000 even…	Pick 3 colonies from each of plate and inoculate it on 5-10 mL LB medium + Chloramphenicol (For antibiotic concentrations, please follow these guidelines: http://parts.igem.org/Help:Protocols/Antibiotic_Stocks)., Grow the cells overnight (16-18 hours) at 37°C and 220 rpm.	Yes	Set your instrument to read OD600 (as OD calibration setting), Measure OD600 of the overnight cultures, Dilute the cultures to a target OD600 of 0.02 (see the volume of preloading culture and media in Excel (normalisation) sheets) in 10 ml 0.5x TB medium + Chloramphenicol in 50 mL falcon tube (if using cuvettes, you can use 100 ml in a 500 ml shake flask)., Incubate the cultures at 37°C and 220 r…	NC1 1.984 NC2 1.94 NC3 1.944 PC1 1.956 PC2 1.996 PC3 1.996 101-1 1.772 101-2 1.708 101-3 1.718 106-1 2.12 106-2 2.028 106-3 2.1 117-1 1.984 117-2 1.06 117-3 2.018	Luria Bertani	10 ml culture tube
4	InforsHT Multitron Stanard	N/A	Life Technologies Attune Nxt BRVY (4-Laser)	Laser Calibration- 07/18/ 16 Delay Calibration 08/30/16	Laser Calibration- Life Technologies Daily Calibration- Deboki Chavkravarti	488 nm	530/30	Area	Acoustic Focusing	Examine a histogram of the RCP-30-5A beads and find the observed centers of at least the three most strongly fluorescent large peaks. See the provided example file., Divide the MEFL value for each RCP-30-5A peak by the observed peak centers, to produce a conversion ratio., Take the average of the conversion ratios: multiplying arbitrary units by this mean conversion ratio will change them into ME…	Adjust side-scatter (SSC) and forward scatter (FSC) PMT voltages using bacteria from your negative control, until the distribution of each is centered on the scale., Adjust FITC/GFP PMT voltage using bacteria from your positive control, until the upper edge of the “bell curve” from the fluorescent population is one order of magnitude below the upper end of the scale., Acquire at least 10,000 even…	Pick 3 colonies from each of plate and inoculate it on 5-10 mL LB medium + Chloramphenicol (For antibiotic concentrations, please follow these guidelines: http://parts.igem.org/Help:Protocols/Antibiotic_Stocks)., Grow the cells overnight (16-18 hours) at 37°C and 300 rpm	Yes	Set your instrument to read OD600 (as OD calibration setting), Measure OD600 of the overnight cultures, Dilute the cultures to a target OD600 of 0.02 (see the volume of preloading culture and media in Excel (normalisation) sheets) in 10 ml 0.5x TB medium + Chloramphenicol in 50 mL falcon tube (if using cuvettes, you can use 100 ml in a 500 ml shake flask)., Incubate the cultures at 37°C and 220 r…	Negative - 1.299, 1.069, 1.158 Device 1 - .909, .994, 1.223 Device 2 - .943, 1.066 1.383 Device 3 - 1.027, 1.051, 1.179 Positive - 1.107 .903 .908	Luria Bertani	10 ml culture tube
5	Climo-Shaker ISF1-X, Kuhner, Basel	Unknown	BD LSR Fortessa SORP Modifications: 5 lasers	3.8.2016	Technician from BD	488nm	530/30	Area		Examine a histogram of the RCP-30-5A beads and find the observed centers of at least the three most strongly fluorescent large peaks. See the provided example file., Divide the MEFL value for each RCP-30-5A peak by the observed peak centers, to produce a conversion ratio., Take the average of the conversion ratios: multiplying arbitrary units by this mean conversion ratio will change them into ME…	Adjust side-scatter (SSC) and forward scatter (FSC) PMT voltages using bacteria from your negative control, until the distribution of each is centered on the scale., Adjust FITC/GFP PMT voltage using bacteria from your positive control, until the upper edge of the “bell curve” from the fluorescent population is one order of magnitude below the upper end of the scale., Acquire at least 10,000 even…	Pick 3 colonies from each of plate and inoculate it on 5-10 mL LB medium + Chloramphenicol (For antibiotic concentrations, please follow these guidelines: http://parts.igem.org/Help:Protocols/Antibiotic_Stocks)., Grow the cells overnight (16-18 hours) at 37°C and 220 rpm., Colonies were picked for the plate reading experiment and cryo stocks were created and used for the flow cytometry experiment	Yes	Set your instrument to read OD600 (as OD calibration setting), Measure OD600 of the overnight cultures, Dilute the cultures to a target OD600 of 0.02 (see the volume of preloading culture and media in Excel (normalisation) sheets) in 10 ml 0.5x TB medium + Chloramphenicol in 50 mL falcon tube (if using cuvettes, you can use 100 ml in a 500 ml shake flask)., Incubate the cultures at 37°C and 220 r…	positive control version 1: 1.05 positive control version 2: 1.06 positive control version 3: 0.61 negative control version 1: 0.62 negative control version 2: 0.64 negative control version 3: 0.66 device 1 version 1: 1.64 device 1 version 2: 1.49 device 1 version 3: 0.69 device 2 version 1: 0.75 device 2 version 2: 0.78 device 2 version 3: 0.41 device 3 version 1: 1.45 device 3 version 2: 1.16 d…	Luria Bertani	10 ml culture tube
6	INCU-Line® ILS 6 VWR Grant LSB aqua pro	Linear (Crankshaft system ; wheel diameter d=2cm )	BD Accuri C6 Analysis	19/07	Paul ZANONI	488 nm	533/30 nm	Area		Examine a histogram of the RCP-30-5A beads and find the observed centers of at least the three most strongly fluorescent large peaks. See the provided example file., Divide the MEFL value for each RCP-30-5A peak by the observed peak centers, to produce a conversion ratio., Take the average of the conversion ratios: multiplying arbitrary units by this mean conversion ratio will change them into ME…	Acquire at least 10,000 events from a sample of calibration beads., Acquire at least 10,000 events for each biological sample.	Pick 3 colonies from each of plate and inoculate it on 5-10 mL LB medium + Chloramphenicol (For antibiotic concentrations, please follow these guidelines: http://parts.igem.org/Help:Protocols/Antibiotic_Stocks)., Grow the cells overnight (16-18 hours) at 37°C and 220 rpm.	Yes	Set your instrument to read OD600 (as OD calibration setting), Measure OD600 of the overnight cultures, Dilute the cultures to a target OD600 of 0.02 (see the volume of preloading culture and media in Excel (normalisation) sheets) in 10 ml 0.5x TB medium + Chloramphenicol in 50 mL falcon tube (if using cuvettes, you can use 100 ml in a 500 ml shake flask)., Incubate the cultures at 37°C and 220 r…	Contôle + : 1.33 ; 1.38 ; 1.21 Contrôle - : 1.40 ; 1.47 ; 1.43 Device 1 : 0.107 ; 0.107 ; 0.033 Device 2 : 1.32 ; 1.32 ; 1.43 Device 3 : 1.32 ; 1.41 ; 1.51	Luria Bertani	50 ml Falcon tube
7	Infors HT Minitron	3 cm	BD Influx Cell Sorter	25. August 2016	Volkan Besirlioglu	488	530/40	Height		Examine a histogram of the RCP-30-5A beads and find the observed centers of at least the three most strongly fluorescent large peaks. See the provided example file., Divide the MEFL value for each RCP-30-5A peak by the observed peak centers, to produce a conversion ratio., Take the average of the conversion ratios: multiplying arbitrary units by this mean conversion ratio will change them into ME…	Adjust side-scatter (SSC) and forward scatter (FSC) PMT voltages using bacteria from your negative control, until the distribution of each is centered on the scale., Adjust FITC/GFP PMT voltage using bacteria from your positive control, until the upper edge of the “bell curve” from the fluorescent population is one order of magnitude below the upper end of the scale., Acquire at least 10,000 even…	Pick 3 colonies from each of plate and inoculate it on 5-10 mL LB medium + Chloramphenicol (For antibiotic concentrations, please follow these guidelines: http://parts.igem.org/Help:Protocols/Antibiotic_Stocks)., Grow the cells overnight (16-18 hours) at 37°C and 220 rpm.	Yes	Set your instrument to read OD600 (as OD calibration setting), Incubate the cultures at 37°C and 220 rpm., The culture directly after picking colonies was used for measurement (without an additional preculture). The OD was measured and an amount corresponding to OD 2 in 1 ml PBS was centrifuged down and resuspended in 1ml PBS for flow cytometer measurement.	Device 1 (1): 4,02 Device 1 (2): 3,94 Device 1 (3): 3,65 Device 2 (1): 3,44 Device 2 (2): 3,42 Device 2 (3): 3,56 Device 3 (1): 3,88 Device 3 (2): 3,87 Device 3 (3): 3,64 Device 4 (1): 4,21 Device 4 (2): 3,97 Device 4 (3): 3,86 Device 5 (1): 3,23 Device 5 (2): 3,43 Device 5 (3): 3,52	Luria Bertani	100 ml shake flask
8	MaxQ™ 6000 Incubated/Refrigerated Stackable Shakers SHKE6000-7 Product Size - Speed Range 15 to 300rpm ±1 (stacked); 15 to 500rpm ±1 (unstacked) Temperature Range (Metric) Ambient-15° to 60°C Orbit 1.9cm (0.75 in.) Length (English) Platform 18 in. Width (English) Platform 18 in. Length (Metric) Platform 45.7cm Width (Metric) Platform 45.7cm Control Digital Height (English) Exterior 40.5 in. Heigh…	1.9cm	BD FACSCantoII	15/08/2016	The BD FACSCanto II official technician at the University of São Paulo	488nm	530/30	Area		Examine a histogram of the RCP-30-5A beads and find the observed centers of at least the three most strongly fluorescent large peaks. See the provided example file., Divide the MEFL value for each RCP-30-5A peak by the observed peak centers, to produce a conversion ratio., Take the average of the conversion ratios: multiplying arbitrary units by this mean conversion ratio will change them into ME…	Adjust side-scatter (SSC) and forward scatter (FSC) PMT voltages using bacteria from your negative control, until the distribution of each is centered on the scale., Adjust FITC/GFP PMT voltage using bacteria from your positive control, until the upper edge of the “bell curve” from the fluorescent population is one order of magnitude below the upper end of the scale., Acquire at least 10,000 even…	Pick 3 colonies from each of plate and inoculate it on 5-10 mL LB medium + Chloramphenicol (For antibiotic concentrations, please follow these guidelines: http://parts.igem.org/Help:Protocols/Antibiotic_Stocks)., Grow the cells overnight (16-18 hours) at 37°C and 220 rpm.	Yes	Set your instrument to read OD600 (as OD calibration setting), Measure OD600 of the overnight cultures, Dilute the cultures to a target OD600 of 0.02 (see the volume of preloading culture and media in Excel (normalisation) sheets) in 10 ml 0.5x TB medium + Chloramphenicol in 50 mL falcon tube (if using cuvettes, you can use 100 ml in a 500 ml shake flask)., Incubate the cultures at 37°C and 220 r…	positive control 1.4 negative control 1.4 device 1 2.1 device 2 1.9 device 3 1.7	Luria Bertani	50 ml Falcon tube
9	Innova 2300 Platform Shaker		Attune Nx Flow cytometer Thermo Fisher Scientific	9/08/2015	The engineer	488	530/30	Height		Examine a histogram of the RCP-30-5A beads and find the observed centers of at least the three most strongly fluorescent large peaks. See the provided example file., Divide the MEFL value for each RCP-30-5A peak by the observed peak centers, to produce a conversion ratio., Take the average of the conversion ratios: multiplying arbitrary units by this mean conversion ratio will change them into ME…	Acquire at least 10,000 events from a sample of calibration beads., Acquire at least 10,000 events for each biological sample., SSC and FSC for E.coli were established in the equipment	Pick 3 colonies from each of plate and inoculate it on 5-10 mL LB medium + Chloramphenicol (For antibiotic concentrations, please follow these guidelines: http://parts.igem.org/Help:Protocols/Antibiotic_Stocks)., Grow the cells overnight (16-18 hours) at 37°C and 220 rpm.	Yes	Set your instrument to read OD600 (as OD calibration setting), Measure OD600 of the overnight cultures, Dilute the cultures to a target OD600 of 0.02 (see the volume of preloading culture and media in Excel (normalisation) sheets) in 10 ml 0.5x TB medium + Chloramphenicol in 50 mL falcon tube (if using cuvettes, you can use 100 ml in a 500 ml shake flask)., Incubate the cultures at 37°C and 220 r…	Positive Control, replicate 1: 1.302 Positive Control, replicate 2: 1.286 Positive Control, replicate 3: 1.312 Negative Control, replicate 1: 1.326 Negative Control, replicate 2: 1.313 Negative Control, replicate 3: 1.324 Device 1, replicate 1: 1.311 Device 1, replicate2: 1.286 Device 1, replicate 3: 1.290 Device 2, replicate 1: 1.207 Device 2, replicate 2: 1.275 Device 2, replicate 3: 1.230 Devi…	Luria Bertani	50 ml Falcon tube
10	vertical incubator, Shanghai Zhichu ZQLY-180F		Beckman Coulter Cytoflex Flow Cytometer	8-23-2016	Qiao Ye, Fei Zeng	488nm	530/30	Height		Examine a histogram of the RCP-30-5A beads and find the observed centers of at least the three most strongly fluorescent large peaks. See the provided example file., Divide the MEFL value for each RCP-30-5A peak by the observed peak centers, to produce a conversion ratio., Take the average of the conversion ratios: multiplying arbitrary units by this mean conversion ratio will change them into ME…	Adjust side-scatter (SSC) and forward scatter (FSC) PMT voltages using bacteria from your negative control, until the distribution of each is centered on the scale., Adjust FITC/GFP PMT voltage using bacteria from your positive control, until the upper edge of the “bell curve” from the fluorescent population is one order of magnitude below the upper end of the scale., Acquire at least 10,000 even…	Pick 3 colonies from each of plate and inoculate it on 5-10 mL LB medium + Chloramphenicol (For antibiotic concentrations, please follow these guidelines: http://parts.igem.org/Help:Protocols/Antibiotic_Stocks)., Grow the cells overnight (16-18 hours) at 37°C and 220 rpm.	Yes	Set your instrument to read OD600 (as OD calibration setting), Measure OD600 of the overnight cultures, Dilute the cultures to a target OD600 of 0.02 (see the volume of preloading culture and media in Excel (normalisation) sheets) in 10 ml 0.5x TB medium + Chloramphenicol in 50 mL falcon tube (if using cuvettes, you can use 100 ml in a 500 ml shake flask)., Incubate the cultures at 37°C and 220 r…	Postive control: 1.837, 1.988, 2.013 Negative control: 1.974, 1.910, 1.899 Device 1: 1.798, 1.869, 1.826 Device 2: 2.103, 2.152, 2.325 Device 3: 1.845, 1.898, 1.872	Luria Bertani	15ml culture tube
11	New Brunswick Scientific Model: ExcellaE24R	1.9cm	BD FacsCanto RUO special order system	8-10-16	John Richardson Cara Jones	488nm	530/30	Area		Examine a histogram of the RCP-30-5A beads and find the observed centers of at least the three most strongly fluorescent large peaks. See the provided example file., Divide the MEFL value for each RCP-30-5A peak by the observed peak centers, to produce a conversion ratio., Take the average of the conversion ratios: multiplying arbitrary units by this mean conversion ratio will change them into ME…	Adjust side-scatter (SSC) and forward scatter (FSC) PMT voltages using bacteria from your negative control, until the distribution of each is centered on the scale., Adjust FITC/GFP PMT voltage using bacteria from your positive control, until the upper edge of the “bell curve” from the fluorescent population is one order of magnitude below the upper end of the scale., Acquire at least 10,000 even…	Pick 3 colonies from each of plate and inoculate it on 5-10 mL LB medium + Chloramphenicol (For antibiotic concentrations, please follow these guidelines: http://parts.igem.org/Help:Protocols/Antibiotic_Stocks)., Grow the cells overnight (16-18 hours) at 37°C and 220 rpm.	Yes	Set your instrument to read OD600 (as OD calibration setting), Measure OD600 of the overnight cultures, Dilute the cultures to a target OD600 of 0.02 (see the volume of preloading culture and media in Excel (normalisation) sheets) in 10 ml 0.5x TB medium + Chloramphenicol in 50 mL falcon tube (if using cuvettes, you can use 100 ml in a 500 ml shake flask)., Incubate the cultures at 37°C and 220 r…	Trial 1 Luria Broth OD600 Trial 2 Terrific Broth OD600 TD 1 Rep 1 2.5 TD 1 Rep 1 2.35 TD 1 Rep 2 2.57 TD 1 Rep 2 1.54 TD 1 Rep 3 2.77 TD 1 Rep 3 1.74 TD 2 Rep 1 2.3 TD 2 Rep 1 2.73 TD2 Rep 2 2.53 TD2 Rep 2 2.77 TD 2 Rep 3 2.32 TD 2 Rep 3 2.79 TD 3 Rep 1 2.48 TD 3 Rep 1 2.81 TD 3 Rep 2 2.22 TD 3 Rep 2 2.8 TD 3 Rep 3 2.46 TD 3 Rep 3 2.8 Pos Cont Rep 1 2.13 Pos Cont Rep 1 2.76 Pos Cont Rep 2 2.09 Po…	0.5x Terrific Broth and LB were used	15.0 mL culture tube
12	Brunswick scientific, Innova 44	2.5cm	BD FacsCanto2	31/08/16	Jamie Gilman, Pablo Sharrock	488m	530/30	Area		Examine a histogram of the RCP-30-5A beads and find the observed centers of at least the three most strongly fluorescent large peaks. See the provided example file., Divide the MEFL value for each RCP-30-5A peak by the observed peak centers, to produce a conversion ratio., Take the average of the conversion ratios: multiplying arbitrary units by this mean conversion ratio will change them into ME…	Adjust side-scatter (SSC) and forward scatter (FSC) PMT voltages using bacteria from your negative control, until the distribution of each is centered on the scale., Acquire at least 10,000 events from a sample of calibration beads., Acquire at least 10,000 events for each biological sample.	Grow the cells overnight (16-18 hours) at 37°C and 220 rpm.	No	Set your instrument to read OD600 (as OD calibration setting), Measure OD600 of the overnight cultures, Dilute the cultures to a target OD600 of 0.02 (see the volume of preloading culture and media in Excel (normalisation) sheets) in 10 ml 0.5x TB medium + Chloramphenicol in 50 mL falcon tube (if using cuvettes, you can use 100 ml in a 500 ml shake flask)., Incubate the cultures at 37°C and 220 r…	positive a: 0.308 positive b: 0.323 positive c: 0.307 negative a: 0.337 negative b: 0.307 negative c: 0.344 device 1 a: 0.236 device 1 b: 0.293 device 1 c: 0.281 device 2 a: 0.267 device 2 b: 0.289 device 2 c: 0.307 device 3 a: 0.289 device 3 b: 0.308 device 3 c: 0.304	Luria Bertani	50 ml Falcon tube
13	ThermoFischer MaxQ 4000 A Series Shaking Incubator	Not Known	BioRad s3e Cell Sorter #1451006	July 10th, 2016	Marcos from Bio-Rad	488	530/30	Area		Examine a histogram of the RCP-30-5A beads and find the observed centers of at least the three most strongly fluorescent large peaks. See the provided example file., Divide the MEFL value for each RCP-30-5A peak by the observed peak centers, to produce a conversion ratio., Take the average of the conversion ratios: multiplying arbitrary units by this mean conversion ratio will change them into ME…	Adjust side-scatter (SSC) and forward scatter (FSC) PMT voltages using bacteria from your negative control, until the distribution of each is centered on the scale., Adjust FITC/GFP PMT voltage using bacteria from your positive control, until the upper edge of the “bell curve” from the fluorescent population is one order of magnitude below the upper end of the scale., Acquire at least 10,000 even…	Pick 3 colonies from each of plate and inoculate it on 5-10 mL LB medium + Chloramphenicol (For antibiotic concentrations, please follow these guidelines: http://parts.igem.org/Help:Protocols/Antibiotic_Stocks)., Grow the cells overnight (16-18 hours) at 37°C and 220 rpm., We grew in 3 mL of LB media + Chloramphenicol at concentrations consistent with the link. Additionally, we grew our cells at …	Yes	Set your instrument to read OD600 (as OD calibration setting), Measure OD600 of the overnight cultures, Dilute the cultures to a target OD600 of 0.02 (see the volume of preloading culture and media in Excel (normalisation) sheets) in 10 ml 0.5x TB medium + Chloramphenicol in 50 mL falcon tube (if using cuvettes, you can use 100 ml in a 500 ml shake flask)., Incubate the cultures at 37°C and 220 r…	Device 1.1 1.033 Device 1.2 1.138 Device 1.3 1.124 Device 2.1 1.156 Device 2.2 1.115 Device 2.3 1.235 Device 3.1 0.941 Device 3.2 1.052 Device 3.3 1.076 Positive 1 1.068 Positive 2 1.083 Positive 3 1.244 Negative 1 1.138 Negative 2 1.198 Negative 3 1.176	Luria Bertani	10 ml culture tube
14	Infors HT Multitron Pro	According to website, 25 or 50 mm	BD LSR Fortessa Special Order Research Product	9/15/16	Felix Moser	488 nm	530/30	Area		Examine a histogram of the RCP-30-5A beads and find the observed centers of at least the three most strongly fluorescent large peaks. See the provided example file., Divide the MEFL value for each RCP-30-5A peak by the observed peak centers, to produce a conversion ratio., Take the average of the conversion ratios: multiplying arbitrary units by this mean conversion ratio will change them into ME…	Adjust side-scatter (SSC) and forward scatter (FSC) PMT voltages using bacteria from your negative control, until the distribution of each is centered on the scale., Adjust FITC/GFP PMT voltage using bacteria from your positive control, until the upper edge of the “bell curve” from the fluorescent population is one order of magnitude below the upper end of the scale.	A single isogenic colony is picked up with a sterile pipette tip and used to inoculate a well in a 96-well plate containing 200 uL of M9-Glyc-Kan media. The 96-well plate is shaken at 900 RPM at 37 C for 12-16 hours overnight.	No	Dilute cells to the appropriate density for your flow cytometer. If unknown, check with the person who maintains the instrument., Measure cells using flow cytometer., Each well is diluted twice, 15 uL into 185 uL of M9-Glyc-Kan. The subculture is grown at 900 RPM at 37 C for 3 hours. The subculture is diluted 5 uL into 145 uL of M9-Glyc-Kan and grown for 5 hours at 900 RPM, 37 C Transfer 5 uL of …	N/A	M9-Glyc-Kan (for 100 mL: 20 mL 5X M9 salts with an extra 5 g/L NH4Cl added upon arrival, 0.8 mL 50% glycerol, 3.4 mL 10 mg/mL thiamine hydrochloride 2.0 mL, 10% Casamino acids, 0.2 mL 1 M MgSO4, 0.01 mL 1 M CaCl2, 0.1 mL 50 mg/mL Kanamycin)	96-well plate
