# Supplementary material for: Quantification of bacterial fluorescence using independent calibrants
Source: PLoS One. 2018 Jun 21;13(6):e0199432. doi: 10.1371/journal.pone.0199432 (PMC6013168; doi:10.1371/journal.pone.0199432)
Supplement: S7 Table — Datasets retained and geometric standard deviation under perturbation of process control filtering thresholds. (CSV) [file pone.0199432.s012.csv]

Measurement	Positive Fold Tolerance	Negative Maximum	Negative Minimum	Number of Data Sets Retained	Geometric Mean of Geometric Standard Deviation
Bulk Fluorescence	2.5	0.4	0	27	2.06
Bulk Fluorescence	3.0	0.5	-0.01	30	2.09
Bulk Fluorescence	3.5	0.6	-0.02	33	2.29
Flow Cytometry	2.5	4000	200	5	1.69
Flow Cytometry	3.0	5000	0	6	1.69
Flow Cytometry	3.5	6000	-200	6	1.76
